# Supplementary material for: Spectroscopic and electrochemical study of interactions between DNA and different salts of 1,4-dihydropyridine AV-153
Source: PeerJ. 2020 Nov 10;8:e10061. doi: 10.7717/peerj.10061 (PMC7664466; doi:10.7717/peerj.10061)
Supplement: Supplemental Information 3 [file peerj-08-10061-s003.xls]

## Sheet: LIEXCI1
81	Points
570	First X
650	Last X
ARBITRARY	X Units
ARBITRARY	Y Units
	Resolution				0	1	2	3	4	5	6	7	8	9	10	11	12	13	14	15	16	17	18	19	20	21	22	23	24	25	26	27
606738				570	606738	566445	526701	493249	454822	421756	401418	374589	354575	336439	317753	301352	300857	272193	258795	244541	231306	221198	211942	197088	192667	183843	173769	167207	157258	151793	145223	150963
635969				571	635969	590602	548456	513938	473736	440991	417569	374589	370084	349978	331751	313470	311059	281104	268683	252841	241363	230217	218335	205422	198508	189276	179846	172957	162237	156652	149374	154306
659689				572	659689	616064	571476	537027	494113	459445	435396	374589	385231	363622	345001	326074	321987	293340	279233	263322	249628	238406	227962	213270	205622	195838	184333	178725	167928	161373	154849	159433
686404				573	686404	642852	594368	556698	514400	476207	452680	374589	399663	377939	357921	338605	332536	302708	288796	272323	258021	245898	234553	218911	211813	201722	190462	183877	171993	165409	158335	163944
712186				574	712186	664409	616243	576661	533235	494481	468643	374589	412850	391312	370167	349611	341662	313802	298269	282464	266499	253225	241684	226781	219591	208038	196919	187948	177361	170997	162769	167509
735726				575	735726	685197	637132	598528	550866	511973	484021	374589	427430	404324	382758	360854	353437	322848	306891	290517	274487	260379	248847	232156	225023	214191	201117	193866	182389	175498	167026	171455
762991				576	762991	708033	658417	617979	570694	527349	499817	374589	441157	415899	393699	372242	362684	332891	315586	298137	282473	268089	255835	239189	230970	219498	206842	198176	186611	178758	171693	176148
784764				577	784764	728021	677437	635429	586681	542253	514057	374589	453648	427544	404883	382290	372321	341453	324690	306593	290014	275442	261872	244985	235922	224580	211236	203333	190200	183952	174952	179737
804040				578	804040	748028	695393	652244	602225	556300	526974	374589	464456	439448	414496	391374	379521	350077	331189	312610	297212	281585	267076	249485	241779	229324	216418	208026	194731	187013	178399	183301
825501				579	825501	768943	714094	667874	616946	572336	540241	374589	477867	449385	426004	402023	388805	358514	340066	321120	302898	288480	273963	255463	247806	235301	219992	211464	198282	190276	182237	186840
844208				580	844208	787327	732519	685264	634272	585707	555597	374589	488450	460712	435068	411781	396996	365610	348050	327209	311199	293394	279923	261173	252914	239869	224867	216289	202055	194241	185174	190100
865712				581	865712	805533	750023	701729	648794	601478	567273	374589	498605	472850	444471	420798	405234	373244	354992	334802	316855	300390	284951	266362	257211	244821	230252	220050	205570	197697	189402	193574
884523				582	884523	825557	764568	718425	662246	613238	579408	374589	509094	480772	455363	428802	414228	381979	362918	341888	323839	305795	290220	270155	261280	249547	234040	223559	209656	202130	192111	196478
905077				583	905077	840716	781891	731638	676372	624084	590529	374589	519260	490204	462078	437628	420895	389998	368850	347957	327975	311448	295522	275454	266407	252882	238053	228083	213285	205164	196477	198656
921767				584	921767	855242	797324	745814	689297	636148	603907	374589	529184	499861	471311	444820	428797	394985	374647	353544	335066	316430	300619	279339	269824	257953	241444	231727	215130	208414	198945	202489
938395				585	938395	871869	811509	759750	702163	649860	614208	374589	540027	507902	481049	452629	435544	402486	381875	359007	340571	322181	305730	284828	274789	260808	245389	235280	219078	210802	202095	204569
956121				586	956121	884114	826444	771634	713885	658061	625657	374589	546093	516464	488046	459512	442328	407714	387083	363522	343906	327838	310035	288890	279045	264626	247869	236735	221748	213774	203913	207106
969767				587	969767	898800	838348	786878	724781	670483	634627	374589	555787	524171	494152	467169	448442	414165	393118	370026	351213	332233	313798	291486	283168	267840	251249	241876	225069	216533	206263	209881
984360				588	984360	913247	853102	794712	735195	681329	643019	374589	566086	533062	501955	474232	453527	419310	398891	375402	354535	337695	318564	297125	284940	271730	255771	244086	226731	219869	209123	212033
999210				589	999210	925432	863231	806869	743929	689138	653140	374589	572272	541897	509447	478507	458509	427040	403405	379223	359198	340082	321531	299499	290302	275058	256846	246086	229479	221258	210572	213826
1008965				590	1008965	940197	876451	819930	755199	696758	660045	374589	579909	547537	516027	485437	464297	431067	408233	383422	362838	343854	324447	303380	293100	278277	259141	249190	231905	224559	212959	216137
1024003				591	1024003	948711	883045	828494	764929	706738	668759	374589	585691	553116	519887	490220	468936	434752	412549	387798	366045	347724	328956	306330	294654	280061	262041	251807	234085	225157	214465	217822
1032330				592	1032330	958770	893148	839732	772609	711616	674315	374589	590314	556863	524820	492957	473271	438949	415181	390949	369138	350019	331238	307912	297864	283537	263380	253700	235653	227459	216431	219377
1043055				593	1043055	968201	901001	846332	777896	718879	678078	374589	597529	562769	530377	497632	476498	441336	419351	394843	373530	352428	333506	310385	300581	284695	266784	255121	237089	229625	218310	220992
1049252				594	1049252	975452	909899	851520	784167	724893	686072	374589	600222	566234	533081	502382	480521	444654	422527	397573	375926	354712	336067	312617	302079	287101	267784	257031	239653	230109	219167	221766
1054241				595	1054241	981877	916024	856834	788860	729381	689602	374589	605473	569604	536598	504082	482284	447073	423998	398809	377041	357110	337548	312853	302926	287544	269517	257513	239220	231868	220324	222825
1057993				596	1057993	986923	918046	860791	792796	733763	691602	374589	605838	571850	540567	507185	484528	449939	425668	401270	379002	357585	338745	314426	303735	288776	270122	257778	240923	232391	220275	222936
1063065				597	1063065	988452	923536	864344	796265	736240	694035	374589	609976	573135	542611	509284	485794	451737	428673	401861	380612	360748	339708	315447	304385	290106	269240	259091	241379	231914	221327	224116
1066673				598	1066673	991660	926451	866897	798650	739208	695674	374589	612615	575965	542658	511540	487390	452363	428679	403766	380897	359341	340477	316170	306189	289328	271050	259334	241814	233684	221187	223428
1067076				599	1067076	993035	928231	869623	800560	739921	697402	374589	611367	575781	541146	513448	485363	453364	427834	402565	381264	361044	341636	317048	305522	289312	271057	259201	242485	232828	221263	223845
1070009				600	1070009	994575	928868	867304	800496	739581	699725	374589	614431	575929	542949	512977	487415	452913	430318	402600	381248	360330	341247	316980	306141	290434	271362	258616	240924	232836	221269	223780
1069450				601	1069450	996116	927016	868505	802486	739623	699296	374589	614539	575300	542526	510709	485754	453028	429160	403408	381498	360099	340796	316078	305176	289776	271365	258171	241318	232618	220821	223675
1067694				602	1067694	994543	927521	867347	800748	739099	697069	374589	611181	575090	542932	510350	485922	450929	428865	401913	380572	359934	339174	315790	304101	289234	270568	258046	240900	231636	220191	222925
1064311				603	1064311	992289	925284	866955	797618	736157	696512	374589	610279	573082	540770	509366	485029	450698	426630	400994	379811	359238	339265	314554	303785	287021	270477	258175	240783	230869	219701	221765
1059798				604	1059798	988081	921781	862390	794327	734586	693205	374589	607816	572741	538507	507445	482923	448687	425494	399397	378563	356050	337633	313799	302985	286974	268415	256455	239054	229039	218801	220982
1059260				605	1059260	987220	917085	859136	789938	730322	690040	374589	605765	571548	536122	505774	480334	447044	423388	397203	375560	355516	334847	311440	300582	285153	266222	255647	237511	229773	216890	219372
1051109				606	1051109	980298	914590	854030	787363	726657	688424	374589	602088	566354	532189	501821	475460	445049	421711	395795	374311	353433	333506	311609	299058	284539	264817	253669	235871	227369	216291	218264
1043411				607	1043411	972705	907740	850795	781681	722399	681530	374589	598633	562882	531092	498922	473924	442778	419406	391818	371842	351553	331787	308195	295539	281974	264739	251803	234351	224830	214397	216330
1034763				608	1034763	967605	900778	846141	776776	720098	677960	374589	595764	558104	525957	495171	468590	438613	414694	388173	367916	348737	329587	306492	294045	279629	261621	250277	232372	224570	212325	214964
1027593				609	1027593	960013	891512	838943	769789	712823	673100	374589	589945	553991	521343	492105	466697	434452	411873	387225	365229	345496	325990	302862	291367	277592	259535	246605	230307	222343	210372	212577
1017983				610	1017983	951655	885545	830135	762807	706602	666427	374589	583896	548753	517488	488645	461091	430519	408567	382531	361998	341535	323757	301386	289339	274435	256850	245593	227961	219274	208337	210885
1009143				611	1009143	942418	878120	822251	756844	698755	660837	374589	578149	545013	512286	481638	457617	425723	404060	378626	358550	339748	320894	297484	286359	271991	254444	243096	225973	217624	206377	208429
998735				612	998735	933086	866548	813569	746808	690633	653170	374589	572976	537451	505694	476954	452438	421118	399567	374227	354684	334634	316041	294680	283494	268750	251248	239533	222712	215006	205656	206428
985145				613	985145	920632	856307	805282	738493	683219	645352	374589	566625	533744	500927	472482	446521	417198	396600	369884	350260	331131	311489	291121	279244	266092	248506	236666	220673	212515	201426	202882
975680				614	975680	911363	848195	795517	730495	675977	638176	374589	558116	524200	495202	465564	440843	411320	389201	365775	345757	326919	309564	287402	276649	262492	245583	234355	218388	209733	199993	201169
962881				615	962881	897787	837070	786718	721635	667119	629673	374589	553020	518672	487704	459869	436692	405801	384437	361512	341933	321637	305267	283289	272806	259656	242108	230501	214449	207230	196711	198626
951145				616	951145	887779	826799	774500	712455	657731	622667	374589	544847	511050	481187	454295	430250	401602	380780	357579	336606	318494	300562	278984	268612	254921	237468	227889	212666	204655	193994	195444
937983				617	937983	873377	815562	763561	700822	650214	612644	374589	536861	503694	475567	446268	424772	395602	375215	351835	331278	312187	296131	274675	264954	251668	234574	225308	209507	200592	190060	193621
926094				618	926094	862575	804589	754857	692467	640098	605457	374589	529313	497568	469371	441872	419308	389463	368850	345759	326665	309218	292008	271231	261081	246738	231203	220624	205486	197257	187497	189746
913051				619	913051	849216	791113	742263	680623	629931	595504	374589	521580	491366	461386	434413	411491	384131	361995	341377	321932	304095	287586	267370	256697	242685	227866	217695	202344	195337	185103	187439
898437				620	898437	835307	779598	730214	670091	620298	586608	374589	512412	482869	453678	426781	404531	377957	357421	335046	315605	299097	283361	262014	252331	240491	223093	212470	200048	191219	181938	183438
882168				621	882168	821836	765809	719044	661223	610370	579071	374589	504908	475214	446764	420055	396881	373063	351022	329729	310273	294856	277908	257989	247484	236475	221022	209292	196502	188315	179075	180595
865237				622	865237	809052	753550	706606	650588	600514	565504	374589	496949	468153	438315	414022	391056	365088	346190	324787	305395	288737	273522	254189	242893	231018	217651	205908	192815	184958	176594	177910
852184				623	852184	796619	741049	695036	638735	591213	557384	374589	488932	461542	430383	405729	385043	358736	340239	317444	300642	284809	267023	249308	239860	227336	212698	202849	190256	181803	172743	174438
835390				624	835390	782924	728456	682512	628060	580029	546609	374589	478835	450726	423837	399910	376877	352635	334492	312724	294983	279518	263870	245022	235717	224126	209208	199759	185690	179350	169924	171849
820407				625	820407	768030	715591	670961	618384	569829	539475	374589	469506	442593	417081	392243	371232	345272	328285	307631	289900	274472	259153	240421	231147	219901	205143	194094	182693	175518	166012	168169
807056				626	807056	753959	702694	659461	605060	558342	527884	374589	461454	435574	408646	383150	364495	340620	321935	301666	285614	269680	254088	236691	227376	215267	201240	192195	178435	172075	163907	165475
790369				627	790369	737692	686489	644738	594376	547859	517139	374589	452569	425202	400723	376849	356161	333734	314889	296043	277670	263487	249662	231831	221709	211588	196783	188133	176133	168436	159589	161393
776161				628	776161	722578	674474	631761	581073	536807	506539	374589	443105	418713	390855	369954	350468	326984	309179	289040	273950	258994	243636	226793	217454	207241	192826	184941	172771	164837	156621	158938
759278				629	759278	709147	659408	622155	569242	526096	496615	374589	434725	410038	383413	360831	344356	319510	302227	283939	268466	253445	239145	223034	213470	202783	188439	181106	169016	161766	153905	155361
745612				630	745612	695431	647303	606045	558517	515284	486415	374589	425711	402439	376752	354029	336395	313830	295803	278708	262990	249115	234181	217548	209278	198810	185302	176609	164874	158077	151030	151615
730165				631	730165	681591	633300	595585	546386	504830	477195	374589	417000	392353	369265	346277	327202	306972	290561	272122	257025	242183	229201	213384	205143	194616	181270	173624	162093	155174	147287	149084
712134				632	712134	667419	620317	584106	533460	493142	467021	374589	407421	385349	360531	340162	321320	299852	283760	265651	250408	237931	224187	207370	200935	190748	178246	169389	158362	151671	143509	145203
698223				633	698223	652052	604935	570436	521879	483127	456660	374589	399681	376375	353046	332200	314438	292676	277300	260434	245654	231936	219156	203881	195786	186313	173784	165632	155240	148201	140790	142265
682452				634	682452	637176	592433	557825	511774	472822	444595	374589	390685	367287	345652	324981	307832	285615	270947	253844	239973	227113	213805	199865	192151	181476	169686	161256	152026	144721	137442	139552
666916				635	666916	623705	580198	545743	500100	462620	436342	374589	381955	359420	336860	317903	300383	281335	264774	249294	235227	221729	209356	195312	187485	177152	165885	158026	147637	141134	134804	136195
652598				636	652598	610525	568104	534847	489228	451088	426253	374589	373629	351888	329266	310054	293838	273388	259075	243727	229764	218316	204517	190459	183315	173145	161902	155235	145024	138903	132431	133708
637492				637	637492	598337	553587	521798	479751	441607	416588	374589	365775	344157	323700	304290	288423	267964	254066	237643	224408	212476	199366	186723	179045	170139	158247	152046	141558	136014	129138	130200
623980				638	623980	585489	544686	511549	469543	432872	409426	374589	357880	337583	316112	298453	281612	263226	247935	233125	220188	208389	196210	183091	175286	166512	155482	148599	138822	133668	126149	127211
612371				639	612371	573719	534003	500131	458967	423501	401076	374589	351160	330289	311036	292106	276587	258237	243691	228288	215582	204340	191929	179077	172511	162846	152303	144952	135664	129948	124020	125092
601252				640	601252	561802	522489	490841	450115	416454	392938	374589	344825	324190	303813	286505	270150	251671	238886	223986	211403	199798	187944	175141	169175	160167	149567	143203	133236	127236	120916	122252
589893				641	589893	552248	513508	481814	440490	407877	387755	374589	336525	318361	297895	280417	265008	248741	235856	219648	207841	196655	184928	173005	165804	157439	147148	139778	130848	124778	118841	119946
577872				642	577872	543107	504730	473408	435151	400488	379479	374589	330718	312229	292604	275391	260977	243543	230479	216285	203521	192898	180882	169073	162515	154363	143444	137690	128178	122808	116641	117635
568036				643	568036	534389	493901	464666	426771	394802	371518	374589	324303	305795	287050	270345	256543	239049	226556	212966	200121	189104	176709	165451	159759	151393	141526	134864	125836	120518	114981	115728
555517				644	555517	523692	485048	455346	419338	385444	365267	374589	318541	300813	280779	266626	250588	234490	221293	206989	196507	185240	174287	163464	156740	148364	138550	132412	123577	117666	112510	113650
544460				645	544460	512860	475980	446927	410420	378077	357123	374589	312391	295975	276754	260148	246549	228984	217469	204311	192965	181331	171438	160038	153368	146284	136116	130337	121437	115673	110537	111608
535486				646	535486	503013	468594	438363	402508	371811	351559	374589	307556	288951	271024	255023	241725	225495	211855	200028	188910	178405	167736	157672	150446	142808	133668	127146	118915	113399	108012	108685
524886				647	524886	492676	457357	429860	395024	365205	342986	374589	300718	283686	265803	249438	237622	221560	208495	196580	184680	175063	165335	154152	147121	139953	130639	125074	116740	112028	106186	107393
512043				648	512043	481513	448980	420213	387084	355427	334971	374589	294486	278095	259453	244306	231327	215819	204443	191559	181474	171396	160614	149998	144388	136791	127655	122262	114027	109097	103509	104941
501266				649	501266	470884	439215	411340	378180	348222	329574	374589	287401	270739	254915	240192	226636	211208	200396	188458	177009	167783	158966	146598	141376	134502	125144	119841	111484	106488	100861	102023
489382				650	489382	461539	429728	403643	371541	341509	321747	374589	281971	265065	250011	234578	222504	207287	195741	184080	174056	163910	154746	143729	138087	131419	123211	116665	108835	104224	99034	100177
					f0/f-1	[Q]		[Q]	f0/f-1
					0.0758455	1		1e-06	0.0758455
					0.151949	2		2e-06	0.151949
					0.233719	3		3e-06	0.233719
					0.336683	4		4e-06	0.336683
					0.446777	5		5e-06	0.446777
					0.529185	6		6e-06	0.529185
					0.586164	7		7e-06	0.586164
					0.741463	8		8e-06	0.741463
					0.857884	9		9e-06	0.857884
					0.970736	10		1e-05	0.970736
					1.08588	11
					1.19527	12
					1.3625	13
					1.48655	14
					1.65775	15
					1.8066	16
					1.96953	17
					2.13559	18
					2.37564	19
					2.49515	20
					2.68417	21
					2.94311	22
					3.13744	23
					3.44127	24
					3.83578	25
											Ksv
											0.153431
						1070009
						223780
							AV-153-Li	Fluorescence Intensity (cps)
							10	1070009
							20	994575
							30	928868
							40	867304
							50	800496
							60	739581
							70	699725
							80	674589
							90	614431
							100	575929
							110	542949
							120	512977
							130	487415
							140	452913
							150	430318
							160	402600
							170	381248
							180	360330
							190	341247
							200	316980
							210	306141
							220	290434
							230	271362
							240	232836
							250	221269
