# Supplementary material for: Spectroscopic and electrochemical study of interactions between DNA and different salts of 1,4-dihydropyridine AV-153
Source: PeerJ. 2020 Nov 10;8:e10061. doi: 10.7717/peerj.10061 (PMC7664466; doi:10.7717/peerj.10061)
Supplement: Supplemental Information 4 [file peerj-08-10061-s004.xlsx]

## Sheet: MGEXIT1
71	Points
560	First X
630	Last X
ARBITRARY	X Units
ARBITRARY	Y Units
	Resolution			wl	0	20	40	60	80	100	120	140	160	180	200	220	240	260	280	300	320	340	360	380	400	420	440	460	480	500	520	540
321205				560	321205	277515	248351	223271	201438	182098	167924	150921	138552	126833	115858	105853	96904	89279	82578	76009	69709	65374	58823	54681	50394	47009	43394	40339	37510	35398	33314	31147
346765				561	346765	299688	267888	240803	215948	195772	179774	161807	146777	134849	123742	112286	102194	93850	86875	79520	72751	67757	61911	57461	52230	48670	44678	41435	38934	36504	33942	31764
374440				562	374440	322522	289022	258232	231574	209204	191359	172520	156663	143423	130366	118430	107448	99757	91012	83005	76327	70787	64064	59716	54009	50210	45815	42556	39763	37570	34559	32381
400343				563	400343	346646	308962	277407	249139	224328	203670	183076	165995	151314	137757	124808	112937	104394	95483	86904	79874	73650	67025	61843	56830	52114	47005	43518	41195	38198	35825	33075
427730				564	427730	369626	330405	296321	264888	238473	216716	195144	176644	161242	145997	132316	119333	109141	100500	91271	83225	77202	69794	64078	58372	54121	49163	45223	42489	39816	36829	33900
454626				565	454626	392481	351775	313602	281510	252908	229756	205264	186905	169207	153176	139363	125323	115460	105441	95335	87058	80450	72527	66485	60344	56280	50852	47128	43853	40307	37982	35004
483744				566	483744	418474	374173	335030	296625	268268	242984	218405	196499	178139	161819	146590	131058	119936	109681	99620	91220	84265	75197	69461	62724	57618	52493	48102	45228	41571	38637	35833
512245				567	512245	442622	394543	353176	315127	283489	256103	230131	207514	187193	170096	153776	138410	126235	114868	104364	94687	87145	78637	71968	64871	60013	54169	50045	46688	43008	39785	37299
542338				568	542338	468023	416917	371872	332463	298535	269445	241390	217964	196827	178810	161159	143894	131535	119946	108396	98910	90957	81571	74762	67600	62192	56054	51789	48314	44184	40845	38172
570267				569	570267	492538	437545	391491	349713	313038	282032	253099	227796	206540	186481	167154	150567	137041	124946	113490	102214	94569	84710	77530	69984	64061	57628	53079	49378	45213	42281	39299
598141				570	598141	515468	459735	410497	365429	327553	295120	264688	238651	216220	194961	175449	156699	142218	129944	117404	107215	97404	87780	80376	72596	66505	59528	54952	51136	47045	43216	40410
624750				571	624750	537585	478626	427564	379612	339916	307384	275311	248716	223496	202772	182123	163077	147594	134045	122002	110272	100596	90237	83177	74654	68598	61404	56231	52369	47932	44466	41448
653267				572	653267	560024	498497	446166	396123	354466	318318	286364	257699	230973	209980	187834	167662	152496	139129	125314	113228	104441	93501	85283	77061	70657	63217	58345	53680	49677	45768	41817
679102				573	679102	578641	517030	461023	411322	367384	330237	296646	267462	241760	217905	194870	173001	158257	143536	130165	117531	107041	96322	88168	79113	72022	64861	58992	55130	50917	46760	42876
702211				574	702211	603099	535797	477832	426216	380677	342594	306206	275239	248412	224376	200567	180343	163695	148154	133406	119975	110752	98758	90225	81138	74494	66375	60980	56148	51464	47979	44257
722418				575	722418	622409	554741	494406	439904	392503	354304	316156	285217	256985	231136	207745	185034	167776	152024	137181	123803	113197	101133	92419	83620	75821	67903	62218	57596	52637	49275	45367
744033				576	744033	642363	571460	509016	452474	406431	363468	326724	293919	264647	238576	213823	190367	172204	156547	140920	127679	117094	104503	95318	84634	77155	70179	63907	59017	53853	49758	45890
764434				577	764434	661017	587199	524601	465433	417338	373872	333801	300131	271401	244212	219411	195017	177533	160318	144380	130625	119754	106725	97431	87552	79326	71347	65249	60573	54821	50915	46959
787053				578	787053	678888	602211	538288	476837	427232	382620	344141	309292	278252	249259	223677	199729	181261	164163	147590	133295	122659	109137	99184	89065	80794	72811	66455	61680	55737	51751	47718
807325				579	807325	697079	619137	551387	489674	438488	393199	351915	316244	284093	256202	229379	203575	184948	167849	151162	135925	124723	110629	101473	90928	82662	73875	67435	62608	57032	52870	48454
826833				580	826833	712262	632949	563840	503090	448613	400059	361769	322498	291424	261079	235099	208552	189695	170322	154280	138953	126735	113815	103584	92484	84396	75845	68878	64096	58081	53513	49025
846513				581	846513	728522	647470	577968	513872	457443	411573	367399	330844	297206	266947	239995	213045	193785	174363	157315	141709	129510	114940	105267	94549	85802	77187	70238	65087	58401	54421	50106
864080				582	864080	744846	661227	589134	524394	468211	418162	376341	337252	303445	272705	244872	217272	196495	178727	159835	143671	131911	118091	106954	95977	87672	78349	70721	66000	59303	55406	50767
882659				583	882659	761095	675846	599724	535293	478394	427352	382990	343459	308222	279126	249359	221713	200094	181183	162901	146422	134142	119319	108701	97196	88404	79218	72256	66439	60369	56167	51272
898750				584	898750	776307	687958	610774	545838	485685	435190	390353	349458	312526	283413	254096	224972	204351	184380	165653	148721	136020	120661	110193	98436	90105	80486	72902	67727	61083	56808	52001
917916				585	917916	791732	701670	623557	555076	494982	443108	396546	355035	320324	286740	257614	228870	207265	186328	168598	150428	138131	123269	111664	100062	91189	81726	74097	68094	62065	56987	52782
933351				586	933351	805356	714071	633562	564446	502892	449727	402614	361405	324129	292003	261915	231990	209352	190077	170282	153309	140037	125015	112853	101194	92336	82910	74799	69310	62463	57719	53046
947466				587	947466	821487	725602	645309	573714	510782	458498	409880	367041	330588	295776	265426	236494	214051	192083	172971	154104	142593	126437	114892	102640	93184	83672	75413	70221	63021	58707	53755
964895				588	964895	836459	735567	654560	580051	517835	464293	415467	371954	334363	300260	269478	237665	215763	194594	174816	156743	144087	128886	116251	103820	94060	84254	76782	70375	64174	58549	53998
977724				589	977724	854656	745830	663136	587340	525575	468908	421033	377433	339694	303984	271830	241902	218342	197148	176644	158431	145489	129311	117626	104954	95876	85032	77007	71195	64950	59853	54829
987674				590	987674	868978	755745	671895	595585	530937	474489	426318	380503	343471	307856	274707	244998	221349	199125	178251	160186	147244	130173	118759	105496	95734	86313	77954	72088	64860	60314	55397
999586				591	999586	883267	762859	678724	600559	536972	481328	430184	385223	347438	312217	278171	246422	223308	200518	180934	161455	147695	131926	119921	107155	96433	86510	78855	72399	65242	60716	55923
1012824				592	1012824	896347	772827	684295	608212	543367	484763	434847	387711	349954	313319	280953	249731	225701	202747	181966	163408	149889	133077	119939	108115	97733	86843	79164	72833	66012	61313	55859
1020735				593	1020735	906717	778742	692329	612834	546877	489135	437924	391632	351920	316363	282551	251126	226641	204457	183824	164819	150287	133889	121048	107905	98303	87584	79663	73436	66600	61344	55790
1031397				594	1031397	914004	785596	696681	618577	551635	494585	441284	395707	353782	319288	284945	252944	227792	205484	184856	164987	152134	134829	121689	109136	99308	88559	80180	73610	66719	61529	56228
1038795				595	1038795	918687	789596	701768	621818	555035	495884	443863	397324	357298	320084	286550	253445	229019	205842	185534	166027	151672	135075	122697	109519	99160	88064	79904	73840	66805	62253	56636
1042760				596	1042760	920063	793844	704096	623636	556077	498924	445872	399063	357798	321118	286477	254763	230593	207690	186975	166604	152708	136432	123391	109943	99714	89329	80492	74051	67497	62293	57149
1047034				597	1047034	923360	796798	708352	626427	557634	498539	447524	400552	359695	323112	287638	255224	230313	208513	186964	166597	153383	136457	123364	109791	99968	89379	80663	74128	67172	62031	56714
1051104				598	1051104	924786	799481	710256	628570	561244	502269	448023	400630	360110	323931	288549	257028	231218	208060	187603	166797	153281	136600	122921	109820	99874	89611	81114	74457	67455	61966	56984
1051083				599	1051083	924161	801622	711884	629330	561821	501761	449121	402614	360511	324311	288498	255396	230871	208146	187657	167423	153735	136374	123369	109921	99843	89704	80263	73882	67007	61241	56672
1053522				600	1053522	922292	803899	712095	629995	562012	501712	448434	401736	360939	322971	289145	255355	232731	208651	186917	167589	153421	136405	123644	110348	99646	88889	80669	74613	66660	62500	56468
1053959				601	1053959	920552	800614	712050	628604	560444	502624	448667	400859	359968	323658	288702	255729	231413	209120	187574	167751	153664	136588	122495	110471	99442	88947	80756	73922	66925	62102	57031
1051603				602	1051603	919844	799894	709529	628316	562036	500010	447909	401061	359789	321848	289054	256468	230753	208695	187056	166922	153211	135674	122627	109803	99430	88973	80318	74171	66308	61686	56551
1051430				603	1051430	913247	799650	708287	627454	559931	499145	447352	400238	358456	322372	287375	254626	230427	206741	187120	166707	152270	135552	122552	110209	98697	89297	80069	73649	66756	61057	56411
1047350				604	1047350	909365	795107	707359	624803	558313	499174	445243	398750	358449	320815	287055	254678	229594	206813	186720	166207	152053	134946	121831	108720	98887	87973	79100	73045	66013	61528	56334
1042887				605	1042887	906151	793929	704593	622717	555988	495609	443282	396881	356136	319168	285400	252478	228896	205722	184887	164771	151475	134489	121801	108308	97506	87372	79149	73288	65675	61025	55844
1038018				606	1038018	898575	788589	700055	618696	553425	493346	441893	394082	353330	318034	283537	252283	228057	204932	183222	164448	149722	133392	120944	107850	97066	86844	78709	72691	64683	60964	55128
1033344				607	1033344	894141	786539	696698	616237	550750	491638	439198	394732	351072	315186	282130	250456	227099	202980	182589	162479	149704	132517	120298	107118	96970	86434	78074	71570	64655	60215	54735
1025979				608	1025979	885727	778673	691457	612328	546916	485353	436978	389805	349021	314881	280261	248259	223206	202093	180887	162011	149116	130830	118700	106398	95464	86130	77295	71504	64155	59687	54827
1018019				609	1018019	876833	772957	686920	605795	542578	482689	431316	386441	346599	311174	276971	247339	222447	200609	179578	160307	146429	129808	117734	105229	95309	84971	77030	70566	64140	58723	53980
1009877				610	1009877	869239	767134	681097	602615	537790	479789	429409	381675	343049	308210	274850	244364	220998	199074	178124	158736	145829	128825	116857	104105	94205	84167	76031	69574	63469	58924	53486
1000139				611	1000139	861243	758898	673322	595785	531207	474908	423513	378577	339782	305036	271884	241139	218076	196623	176689	158064	143338	128003	115887	103687	93150	83155	75030	69623	62644	57688	52976
987502				612	987502	851669	752666	667015	590196	526473	469704	420273	373910	335385	301496	268167	238751	215000	194100	174097	155981	142635	126436	113537	102160	92648	82254	74526	68663	61720	57006	52663
979664				613	979664	842833	742708	659300	582078	520896	463606	415300	370561	332765	297314	266850	235961	213378	191502	172400	153735	140938	124876	112579	100798	90491	80878	73094	67169	61005	56600	51124
967318				614	967318	831307	733211	652325	577047	513826	458002	410269	365621	327698	294474	262922	234210	210866	189853	169321	151869	139127	123156	111427	99563	90299	80220	72136	66272	60199	55562	50398
955098				615	955098	822140	726039	643493	568760	509049	453043	404138	360761	323871	291761	259011	230622	208429	187022	168856	149741	137196	121664	109828	98141	89051	79961	71492	66113	59278	55042	50095
944591				616	944591	810393	717043	636930	562714	501259	447278	399415	356717	320294	286627	256954	226605	205490	184251	166111	147815	135348	119846	108149	96552	87447	78547	70404	64462	58536	53979	49051
928693				617	928693	801291	707902	629439	555229	494005	440144	393515	351602	314856	283934	253101	224931	202667	182605	163962	145484	133522	118269	107269	95934	86110	77170	69053	64024	56497	52978	48566
916208				618	916208	787620	696719	619654	544700	485897	434899	388944	348172	311074	279283	248687	220821	199705	178987	160558	143110	131003	116665	105906	93828	84282	75404	68954	62891	56576	52607	47962
902509				619	902509	777774	686991	612566	538381	478031	427284	382413	342419	305877	275577	244580	217475	196510	176905	158854	141377	129784	114983	103787	92604	83816	75054	67383	62027	55372	51495	47176
888492				620	888492	764259	675613	602157	529669	471280	421537	377117	335498	300058	270561	241244	215366	193765	173153	156065	138995	127067	112611	101863	91104	81975	73123	66313	60973	54283	50757	46204
877237				621	877237	753144	665033	592135	521233	463608	415507	370526	331293	296245	265482	238081	211724	190506	171575	152706	137198	125158	110059	100138	89072	81134	72511	65646	59929	53906	49839	45760
860436				622	860436	742679	655498	582559	512098	456625	407263	363822	326263	290775	261466	233648	206951	186827	168004	150763	134862	123469	108683	98331	87953	79418	71152	63955	58508	52827	49130	44744
847671				623	847671	728113	642843	572361	503124	449080	402822	358655	320392	287378	257777	229682	202748	183902	164633	148742	132168	120802	107593	96903	86107	78099	70226	63447	57703	51839	48555	44417
833490				624	833490	716670	631162	562260	495662	440278	394011	352121	314167	281200	253198	225640	199386	180893	162238	145612	129513	117932	105854	95365	85215	76637	68976	61261	56607	51293	47535	43394
817726				625	817726	702607	621326	550959	486669	431274	387695	344610	309081	276707	248286	221879	196892	177996	159540	142329	127149	116246	103479	92824	82581	75728	67487	60575	55831	50159	46635	42325
803312				626	803312	692139	609715	541627	476956	425346	379597	339029	303963	271210	244115	217248	193091	174190	156279	139397	124624	114375	101613	92086	81796	74342	66143	59226	54456	49192	45539	41493
788203				627	788203	676387	596513	530674	467412	416112	372241	331926	295675	265411	238964	212891	189649	171197	153824	137872	122583	111496	99173	89672	80249	72178	64825	58668	53156	48170	45008	40739
773594				628	773594	663896	586919	519464	458885	407178	363901	325577	290748	260404	234275	208237	185572	167767	150658	134452	120445	110173	97109	87831	78510	70748	63778	57373	52366	46920	43692	39950
757941				629	757941	651806	574904	509615	448746	399467	357088	318900	285003	254714	229810	204193	181435	164229	147415	132515	117568	107743	95357	86178	76776	69921	62232	56629	51234	45967	43009	38869
742343				630	742343	638466	564383	497735	441113	393292	350318	312523	279911	250924	225531	200770	178311	160969	144545	128987	115782	105653	94007	85000	75768	68048	61319	54929	50111	45308	42164	38518
										f0/f-1	[Q]			[Q]	f0/f-1
										0.142287	1			1e-06	0.142287
										0.310515	2			2e-06	0.310515
										0.479468	3			3e-06	0.479468
										0.67227	4			4e-06	0.67227
										0.874554	5			5e-06	0.874554
										1.09985	6			6e-06	1.09985
										1.34934	7			7e-06	1.34934
										1.62242	8			8e-06	1.62242
										1.91884	9			9e-06	1.91884
										2.26197	10			1e-05	2.26197
										2.64358	11
										3.12572	12
										3.52678	13				232162
										4.04921	14
										4.63631	15
										5.28634	16
										5.86687	17
										6.72349	18
										7.52061	19
										8.54727	20
										9.57265	21
										10.8521	22
										12.0598	23
										13.1198	24
										14.8044	25
										1053522
										56468
