# Supplementary material for: Spectroscopic and electrochemical study of interactions between DNA and different salts of 1,4-dihydropyridine AV-153
Source: PeerJ. 2020 Nov 10;8:e10061. doi: 10.7717/peerj.10061 (PMC7664466; doi:10.7717/peerj.10061)
Supplement: Supplemental Information 5 [file peerj-08-10061-s005.xls]

## Sheet: RBEXCI1
91	Points
560	First X
650	Last X
ARBITRARY	X Units
ARBITRARY	Y Units
	Resolution				1	2	3	4	5	6	7	8	9	10
339046				560	339046	316617	298050	267307	256342	245819	236380	227730	219638	210550	202855	197488	192746	187208	181305	173873	168683	168683	163748	160140	155087	151169	146334	142414	139184	135136	131702
367056				561	367056	342923	320832	288183	275178	263663	253738	244201	234572	225610	217526	209133	204566	196951	191097	183608	178052	178052	172086	167260	162725	158669	152679	148777	145891	140391	136518
395447				562	395447	369397	345038	310902	295534	283359	271248	259411	249130	239608	230506	224425	216746	208537	202036	193181	186534	186534	181125	176534	169935	166280	159191	155673	151223	145865	141775
425277				563	425277	397030	370467	332677	316085	304140	289259	277446	265363	255407	245510	236354	228993	221171	214826	203817	196645	196645	189598	186207	178460	173784	166579	162571	157449	151571	147297
455025				564	455025	423836	396033	357206	339174	324007	307557	295808	283072	271401	259565	250472	242473	233999	226032	214615	207470	207470	199750	193660	187502	181536	173365	170195	164154	158547	153394
484117				565	484117	451215	420982	380401	358919	343790	327139	314205	299863	285933	273567	264974	255067	245461	237865	225688	216021	216021	208333	202804	195774	189528	181572	177393	171109	164497	159868
517070				566	517070	479418	449423	402815	381686	364457	346625	332213	315696	303676	288900	277822	268460	257873	250159	236403	227862	227862	218782	212645	204067	198242	189556	185126	178894	170617	165749
546964				567	546964	509279	475742	426588	404051	385807	366129	351128	333134	319197	305850	293632	282263	270738	260130	248171	238827	238827	228611	222329	212631	207052	196915	192020	186033	179113	172911
576554				568	576554	538141	502954	449771	426280	407821	386785	370379	351296	337194	321022	308059	297565	283516	273230	259897	249034	249034	239365	231876	221632	216316	205380	200166	193323	185015	178597
607838				569	607838	565640	529115	473238	447742	427206	405905	387736	369123	352709	335476	323293	309958	296469	285630	270249	260540	260540	248914	241697	231726	225093	213735	206243	200607	191719	185546
637274				570	637274	593014	554658	495908	469656	447953	424914	405665	384932	368729	352228	337685	324445	310331	297111	282161	271373	271373	259176	249731	240478	233428	221245	215043	206928	198165	191150
664093				571	664093	619633	577609	517835	490010	466590	440456	422670	400715	383277	365210	350311	335213	320651	308063	292488	279931	279931	267919	259814	248803	240119	228764	222217	213705	204946	197450
693533				572	693533	646217	603959	538944	509802	484747	458969	438917	416520	398309	380304	364421	349740	333478	320874	302997	290916	290916	276701	267711	257679	248632	236862	229618	220938	212433	203944
718301				573	718301	670891	626201	559290	530308	504183	476310	454980	431074	412505	393267	376882	360194	345872	330170	312702	300383	300383	286406	276521	265885	255991	243101	236457	226805	218282	209581
745442				574	745442	696985	649999	580026	547069	522316	493437	470389	446423	425892	406295	388846	371399	355806	341344	322405	309053	309053	295683	284728	273606	263826	251248	242782	233458	223452	215736
770109				575	770109	718401	671720	598923	567828	539093	509600	486606	460531	440294	420366	400169	384132	367288	352568	331868	319025	319025	303448	294343	281949	272226	257215	249292	239220	229349	221669
793464				576	793464	742258	692280	618560	584035	555677	524870	500558	474250	454194	431959	412403	395112	377961	360992	340897	327770	327770	311843	301918	288683	277750	265179	256015	244737	235367	226994
819983				577	819983	763600	713432	637661	599962	569830	540210	514815	487512	467209	443351	422872	404873	387898	371842	350596	333265	333265	319603	308509	296121	285345	271332	262095	251324	240010	231367
839804				578	839804	783328	732952	652694	615788	584818	552424	528353	499953	477664	455624	432829	415480	396626	379026	359285	343351	343351	327334	316401	302378	291198	276846	267899	258266	244851	237342
861013				579	861013	806606	751900	670385	631577	601133	566912	542580	514051	489080	465465	443751	423614	406833	387575	366286	350548	350548	334335	322866	308732	298264	282792	273381	262320	249962	242136
882326				580	882326	825771	768777	684941	647930	615888	579728	553554	525417	500863	476208	456067	434244	415800	396960	374303	358073	358073	340169	329937	315555	304324	289110	278493	267929	255519	247245
903130				581	903130	842866	787598	700681	661826	629686	593321	567128	536205	512294	485968	463912	443750	424129	403755	382653	365405	365405	347914	336902	321851	310102	295473	284792	274336	260581	251763
925154				582	925154	862099	804976	716498	678956	643017	606756	579405	548322	523805	497487	473052	453140	431446	412769	389434	372934	372934	354874	341765	326856	315835	300441	289041	277519	264800	255346
943257				583	943257	881191	820959	732146	691253	655061	617891	590761	560373	533295	505281	481670	462264	440987	421247	397203	379819	379819	360721	349688	333298	321737	305185	294595	282561	269768	259691
960690				584	960690	898286	835385	747373	705032	667719	630818	601683	568927	541719	514256	491386	469410	447791	428313	404893	386119	386119	366008	354103	338303	326106	310048	299726	286280	273947	263527
978867				585	978867	915115	854209	758260	716681	679827	641160	611998	579163	551106	524139	498617	475794	454707	434570	409508	391549	391549	372211	359651	344269	331113	314468	304259	291076	277081	267126
994140				586	994140	930258	867500	771715	726801	691490	651203	621867	586456	559722	532407	507074	484140	462145	440337	415108	397927	397927	377902	366202	348255	335010	318419	307493	295146	282561	270742
1009486				587	1009486	943738	880559	784408	740020	702622	661500	630624	597194	569192	539741	514098	492147	468712	446428	423068	403696	403696	383530	370484	353449	341517	324618	311886	299111	286056	274162
1027808				588	1027808	960624	894574	796579	750767	711481	669679	639324	604840	576691	547603	523082	498597	474900	452618	427495	409081	409081	388640	374072	356997	344661	327490	314684	303128	288356	277261
1041973				589	1041973	973409	906762	808050	761608	720930	678838	648909	613930	584442	557020	529087	504213	479149	457899	433977	412405	412405	393447	378918	362529	349386	329522	319206	306889	292681	280936
1054352				590	1054352	984318	917664	816846	770479	732373	688080	655896	620230	591343	561698	535081	510567	486605	461669	436971	416836	416836	395906	383039	367036	353384	332590	322836	310032	294973	283267
1062541				591	1062541	996556	928089	825496	778723	739809	697321	664281	627269	597091	566952	539991	514942	491831	466207	442361	421072	421072	401004	388261	369039	356582	337042	324979	312326	298468	284929
1076787				592	1076787	1006480	935938	834534	787647	745897	703810	668680	632598	603273	572021	546733	519367	496213	470483	445195	424512	424512	403086	389161	371965	359390	339127	328917	313963	300386	286660
1085069				593	1085069	1014761	945206	841776	794006	753363	710237	673853	638433	608139	578903	549669	523125	498107	473878	448733	427425	427425	407392	393348	374769	360723	341279	330662	316312	302394	288863
1094336				594	1094336	1023159	951277	847996	798628	758687	713564	678967	644377	611749	580895	553550	528285	503247	477919	451568	432113	432113	411463	395615	377218	363373	344238	333744	319023	303381	290503
1100933				595	1100933	1030025	960434	852785	804904	763440	717741	684013	646296	615905	585150	556293	530277	506332	480047	454514	433071	433071	412139	397340	378931	366741	345787	334020	319357	303779	292005
1104129				596	1104129	1035433	963365	857676	809297	765793	722044	689766	651202	619970	587829	558216	532674	507782	482624	456745	434058	434058	412666	398787	380066	366838	346439	335135	320641	306989	293709
1111760				597	1111760	1038039	966442	862309	810877	769100	725090	690500	653243	621989	590552	561566	534824	509771	483494	456897	436303	436303	414078	399263	380126	366398	348062	335398	321890	307377	294681
1113169				598	1113169	1040627	970155	864346	814062	771427	725454	689929	653877	622823	591222	561669	534928	511010	485092	457770	436410	436410	415481	400053	380500	368285	349001	336869	321951	306955	294473
1115284				599	1115284	1043721	971689	866454	814870	772566	726728	693383	654880	623794	592222	562983	534547	510429	484866	458042	437521	437521	415383	400530	380900	369409	348173	336262	321212	306615	294969
1115739				600	1115739	1043521	973159	864495	815517	772326	726045	693754	655490	624099	590892	563845	536358	510748	483632	458235	436244	436244	414947	400177	383264	369095	348731	336428	321430	308197	294483
1112622				601	1112622	1043934	972853	864807	816282	772001	726849	693984	655272	622901	590998	563049	533852	511896	483720	457673	437527	437527	415151	399750	382324	367746	348439	336482	321949	306340	293275
1111426				602	1111426	1041422	971009	866877	815835	770677	726472	693718	655007	623108	589301	561936	534937	508623	482412	457631	434523	434523	414288	400445	381100	367121	345993	335157	321107	305968	292941
1106499				603	1106499	1041501	970009	864296	812537	768042	724456	691527	651987	620062	587239	561405	534045	508899	481577	456764	433526	433526	411790	398470	379064	365936	346109	333703	320426	304664	292521
1103098				604	1103098	1036954	966227	859726	811342	764659	721992	688644	650121	617522	586485	558773	530597	506560	478805	454671	433915	433915	410906	396144	378288	363531	345851	331866	316897	303273	291198
1099817				605	1099817	1033367	961015	856661	807926	762513	718070	686385	647112	615231	584807	556820	529413	503845	476429	452212	430492	430492	411009	394317	374922	363151	342599	331432	317140	303111	288458
1092739				606	1092739	1026092	957235	851728	801480	759059	715407	681633	644052	612051	581291	552372	526862	501240	474299	449627	427117	427117	406434	392854	374010	361445	340090	329104	315189	301451	288926
1081010				607	1081010	1019376	950343	847782	796917	753908	712759	677307	640178	609082	577613	550147	523015	500049	470412	446296	425268	425268	405793	390678	370333	358133	338997	326611	312710	298078	286436
1068506				608	1068506	1014101	945072	841599	793565	749278	706807	672107	634715	604506	574660	546552	518207	493944	467253	444561	422419	422419	402109	386668	369837	355109	337152	323965	310563	296437	284829
1061949				609	1061949	1005074	937481	835463	784766	746264	700717	666072	630121	598455	568143	541571	512842	491012	464678	439988	418665	418665	399076	383582	364765	353145	334224	322238	308155	294966	281490
1054694				610	1054694	997391	928768	827182	778450	737397	695827	659551	623148	593823	563991	535771	509991	485646	459244	436365	414247	414247	394849	381169	362815	349639	330617	318226	304169	291286	278338
1045537				611	1045537	986086	920861	817191	770603	730083	688658	653525	619335	588682	559160	533375	505628	481471	455346	432495	410858	410858	390269	376195	358283	345167	326578	315664	300773	288578	275012
1034495				612	1034495	976795	910807	809844	762171	722296	680296	646359	611519	582511	551605	525575	501228	475144	450009	427151	405623	405623	386935	371939	354279	341803	322898	312063	296835	285892	273191
1028635				613	1028635	965863	898927	799072	755656	712461	670886	640806	603870	574131	546877	518592	494795	470589	444460	422159	401693	401693	382216	368156	351194	338570	320045	309258	295279	281837	269592
1012988				614	1012988	953012	889090	791592	744206	703447	664123	630920	597799	566995	539565	513480	487522	463553	439271	416528	396780	396780	376705	363631	346271	334042	316580	304447	290630	278549	266769
1002341				615	1002341	942210	879011	782665	735642	696085	655363	624248	590319	559958	532338	507052	482230	458321	435647	411643	390323	390323	371758	358569	342247	330117	311972	301083	287750	273510	262777
988546				616	988546	929676	867715	773095	728828	686209	647121	615218	581177	552923	524722	500348	476961	452565	429352	406116	384924	384924	366991	354563	337799	325193	306506	297060	283400	269722	258276
977904				617	977904	917194	855660	761013	716419	677191	637245	607417	574212	544101	517011	491814	468762	445717	422008	399339	380221	380221	362725	349276	332613	320353	301910	292229	278750	266976	255459
964312				618	964312	903019	843902	749649	706599	668049	628018	597507	565642	536635	509575	485819	460858	438699	415516	393875	375434	375434	356968	344064	328040	316329	298458	288518	275261	263284	251796
949514				619	949514	891112	830414	739655	694980	657922	619879	589009	556633	529514	503079	478790	454693	433232	409237	386480	368935	368935	350518	338613	322480	311501	294503	283657	270537	258258	247679
932775				620	932775	876417	819251	728291	685382	648572	609406	579270	547373	520261	493971	471700	447169	426295	402773	381687	363477	363477	345645	333291	318096	307660	289385	278220	267140	253946	242622
921187				621	921187	863387	804849	714717	673654	637268	599455	569586	539128	512670	488238	464883	439585	419065	396447	375432	357850	357850	340635	327603	313128	301648	285391	274492	261494	250719	238428
907309				622	907309	850459	791641	704154	661698	626442	590732	560417	531468	503462	479037	456046	433897	412807	390776	369618	350680	350680	334010	322430	306234	296338	279936	270169	258244	246269	235164
889775				623	889775	835561	778461	693666	651031	615949	580391	550904	521622	495916	470853	447166	427655	405383	382479	364084	345722	345722	329106	316655	302082	291476	276048	265257	253652	242389	231618
873126				624	873126	819253	763857	681159	640588	604805	572103	541522	513175	487428	461532	438822	418092	398402	375786	356736	339487	339487	321934	311199	296997	285776	270941	261040	249062	238556	226563
854992				625	854992	805882	750205	668286	629353	594574	559397	532477	503075	477720	452128	431358	410705	390701	369369	351423	334183	334183	317446	305933	291824	280413	266850	256666	244131	233884	223442
839442				626	839442	789898	736528	655394	617800	583512	548410	521342	493761	470682	445342	424037	403891	384734	363321	343200	326326	326326	310773	299358	286916	275671	261241	251248	240306	229744	218479
824410				627	824410	776040	723014	642098	605224	570965	538206	510309	484099	459954	435168	415812	396201	376155	354069	336325	320687	320687	305829	293321	279754	270669	255100	245806	235043	224321	215173
804456				628	804456	761417	708304	629442	592758	560312	528944	501759	476025	452645	428666	408450	387720	369218	347937	329905	313718	313718	300294	288176	275379	266044	251666	240859	231077	220620	210237
791041				629	791041	746226	694009	617143	582328	548803	517580	491418	466127	442013	418672	398999	380173	362430	341419	323741	308133	308133	293598	282046	269865	260022	245325	236383	226896	214957	206074
773845				630	773845	730483	679974	605905	570010	537774	506919	480099	457096	433059	412230	392481	371675	352972	333980	318369	302250	302250	287333	277072	264775	255386	240548	231104	222079	211964	202826
759725				631	759725	715493	669105	593345	559361	526935	497980	471906	448240	425077	403298	383269	364362	347573	327692	310762	295966	295966	281978	271284	259440	249305	235995	227426	217685	207297	197763
743395				632	743395	699794	654022	580123	546609	515705	487730	462351	436712	416749	394165	375344	357176	339884	320613	304233	288261	288261	274113	265441	252391	244008	230278	221972	212078	203442	194065
728263				633	728263	684569	638519	568658	535883	504663	476534	451488	426799	405114	386033	367300	348655	333378	314175	298087	283313	283313	270504	258916	247689	237424	224522	216824	208749	199735	189545
712046				634	712046	669007	624072	557338	523766	493532	466788	442449	418066	396999	376783	359439	342554	325366	307077	291318	276617	276617	263774	254981	242728	233080	220745	212125	203235	194299	186190
695298				635	695298	653125	609892	543601	512134	482730	455137	431886	408095	388074	368571	351505	335536	318025	299063	285284	271020	271020	257924	248890	236753	226996	216014	206799	199686	189713	181390
680394				636	680394	640590	597001	531660	500765	472737	447366	422883	400119	380290	360943	343811	326820	311586	292316	278419	265517	265517	252558	242749	230900	223666	211132	203758	194913	186518	178268
668409				637	668409	624609	584477	520213	489302	461403	436504	414642	393136	371824	352937	334963	319848	305211	287227	273076	259352	259352	247324	237605	227136	218501	206936	198923	191630	182799	174484
653474				638	653474	612849	571744	509637	480110	452187	427505	404905	383480	364935	346153	329161	312894	298046	280897	266077	254636	254636	242077	232852	222317	213720	202518	195107	186990	177957	171293
639299				639	639299	602719	561829	499059	469289	445682	419551	395816	376722	356512	338660	322046	307693	292728	275319	261294	249088	249088	237251	228547	217482	210274	198423	191757	183442	175540	166693
626314				640	626314	588851	548188	489274	459922	434474	411223	389268	369310	349093	331662	315636	300118	286541	269783	255364	243993	243993	232600	224301	213869	205708	194915	188491	180283	171339	164465
614283				641	614283	577707	537535	480795	451775	427638	402530	381615	362274	343176	325526	310654	296621	281547	266599	252353	239814	239814	228510	220787	210140	202446	191707	184182	177082	168438	161546
603585				642	603585	569660	528200	471408	443461	420135	396309	374998	355982	336351	320922	354198	290769	277842	260374	247561	235805	235805	224650	216216	206842	198971	187957	181324	173701	165132	158447
592377				643	592377	557498	520020	462893	437080	413059	388532	367980	349669	330796	314675	299539	285602	270950	255715	243428	231426	231426	220253	212766	202707	195108	184276	177722	170744	162691	155753
584465				644	584465	548772	510117	453424	428868	403959	381040	361264	341868	324552	308560	293968	280917	265960	252329	238668	226417	226417	216444	208686	198769	191571	181480	174510	168000	160487	152817
572687				645	572687	536860	500460	446799	419126	397230	374555	355800	335885	317991	302161	287861	274781	261135	246689	234702	222216	222216	211611	204367	195238	187153	178600	172254	164278	157048	150420
560411				646	560411	525947	490281	437060	412036	388511	367254	347463	329317	312409	297011	283017	269860	257229	241830	229721	217891	217891	207622	201294	191073	184244	175047	168572	160480	154971	147142
549360				647	549360	515910	480045	427507	402719	381272	360534	341845	322984	305511	290736	277726	264224	251961	236576	225846	213980	213980	205135	196557	187673	182052	171316	165312	158271	151347	144307
537831				648	537831	505337	470681	418934	394516	373060	352630	333512	315464	299858	285033	272080	258674	245432	232002	220161	208603	208603	199002	192425	184094	177281	166626	160951	154921	147874	141173
526012				649	526012	493841	460037	409945	386186	365838	344466	326895	308274	292602	278984	265460	252932	241114	228206	215889	205244	205244	195930	188546	180083	173773	163319	158158	151558	145121	138381
514766					514766	484756	450947	401958	378372	356661	336451	319595	302600	285907	272674	261029	247206	236535	222565	211210	200289	200289	190755	184099	176148	170870	160512	155235	148478	141611	135177
											[Q]
												f0/f-1
									f0/f-1	[Q]			Rb	Na	Ca	Mg	Li	K
									0.0692061	1		1e-06	0.0692061	0.156453	0.113387	0.142287	0.0758455	0.0924167
									0.146513	2		2e-06	0.146513	0.240957	0.23188	0.310515	0.151949	0.156703
									0.290625	3		3e-06	0.290625	0.334338	0.349322	0.479468	0.233719	0.232591
									0.368137	4		4e-06	0.368137	0.411988	0.495985	0.67227	0.336683	0.31291
									0.444648	5		5e-06	0.444648	0.511238	0.648734	0.874554	0.446777	0.40252
									0.536735	6		6e-06	0.536735	0.604118	0.814894	1.09985	0.529185	0.477224
									0.608263	7		7e-06	0.608263	0.70915	0.999181	1.34934	0.586164	0.577245
									0.702145	8		8e-06	0.702145	0.800473	1.21288	1.62242	0.741463	0.671565
									0.78776	9		9e-06	0.78776	0.901092	1.42496	1.91884	0.857884	0.758153
									0.888228	10		1e-05	0.888228	1.01425	1.64969	2.26197	0.970736	0.880317
									0.978804	11
									1.08021	12			R
									1.18452	13			0.998252	0.999278	0.993785	0.993186	0.996532	0.997794
									1.307	14
									1.43486	15
									1.5576	16
									1.5576	17
									1.68887	18
									1.78811	19
									1.91115	20
									2.0229	21
									2.19943	22
									2.31643	23
									2.47117	24
									2.62021	25
										1115739
										294483
