# Supplementary material for: Spectroscopic and electrochemical study of interactions between DNA and different salts of 1,4-dihydropyridine AV-153
Source: PeerJ. 2020 Nov 10;8:e10061. doi: 10.7717/peerj.10061 (PMC7664466; doi:10.7717/peerj.10061)
Supplement: Supplemental Information 6 [file peerj-08-10061-s006.xls]

## Sheet: CAEXCI1
71	Points
560	First X
630	Last X
ARBITRARY	X Units
ARBITRARY	Y Units
	Resolution					1	2	3	4	5	6	7	8	9	10
323503					560	323503	286536	263692	243007	222951	204732	189496	175605	162025	151034	140884	131874	123424	114702	107448	100307	93870	88667	83803	78299	73857	69061	64933	61226	57661	54318	51255	48452
349932					561	349932	310872	284713	261893	238793	219892	203626	187473	173448	161395	150653	140076	129915	120423	113196	105674	97673	92870	87642	81919	76473	71935	67537	63298	59530	55432	52486	50093
375298					562	375298	334472	306022	281648	257182	236517	216870	201206	184829	171958	159528	148743	137549	128008	119646	110380	103019	97108	91850	85681	80125	75047	70447	65419	61607	57310	53896	51647
403354					563	403354	359208	327977	303140	275974	252845	231690	214154	196568	183161	168974	157125	146102	133977	125273	116248	107264	102488	95406	89091	83204	77896	72509	68076	63389	59548	55656	52501
432707					564	432707	387030	351459	322614	295797	269344	247721	227984	209739	192781	179963	166159	153205	141365	131927	122263	112578	107177	99849	93032	87155	80349	75330	70635	65615	61130	57332	54285
460186					565	460186	410475	372412	344243	314539	286362	262617	241972	221861	204564	189126	174322	162474	148900	138176	127591	117781	111423	103813	96951	89852	84118	77742	72759	68172	63341	59184	55752
489711					566	489711	436434	396416	365448	333569	304523	278181	255892	234211	216260	199624	184496	170114	156149	146005	133893	122281	115815	108265	100962	93148	86781	80759	75222	70480	65313	60892	57522
518761					567	518761	463415	422276	387926	353222	322255	294881	270697	246101	228182	210352	194048	178154	163745	151619	139192	128202	121292	113800	105404	96664	90384	84343	77810	73224	67965	63247	59857
548139					568	548139	489714	447256	411018	371706	339041	310841	284966	259441	239621	220517	203570	186759	170968	158114	145233	134301	126377	117848	108701	101076	93005	86952	80104	75934	70287	65559	61474
578176					569	578176	517276	469977	432617	390817	357139	325548	299159	271958	250401	230057	212059	196158	179686	165307	151925	139429	132003	122747	112525	104453	97003	89400	83724	77639	72399	66999	63182
606213					570	606213	542222	492423	453240	410491	373894	342025	313142	284782	261325	239938	221667	203162	186755	172841	158926	144567	136517	126750	116865	108355	99661	92865	85959	80385	74792	69164	65110
631551					571	631551	565895	514206	471886	427474	389409	355156	326133	295837	272327	250426	230571	210933	193058	179113	163118	149379	140436	131310	120260	112388	102660	96031	88368	82621	76109	71079	66564
659922					572	659922	593077	535970	493023	445919	405165	371904	339230	308753	285287	259807	239074	219375	201006	184334	168972	155069	145494	134768	124050	115406	106088	98603	91649	85208	78099	72752	68797
685693					573	685693	612906	558429	511391	462652	421886	385428	351643	319830	294123	269150	247988	226310	207618	191179	173717	159672	150499	139394	127314	118587	109416	101086	93579	87732	80609	74738	70186
711717					574	711717	638075	578182	531141	479551	437556	398367	363972	329147	302122	278531	254605	233833	213429	197278	180269	164023	154246	142450	131876	121890	112199	104153	96432	89876	82877	76941	72007
735416					575	735416	658615	599774	548855	495851	452367	412851	377379	341056	312966	287690	263939	240887	220525	202966	185023	168939	159674	147105	134889	125168	115341	106219	98935	91803	84751	78632	73630
758936					576	758936	680902	617856	565726	512888	463789	424882	387583	351289	322151	296064	269666	247899	226811	208817	190961	173062	162615	151032	138563	128610	118038	109438	101120	93767	86674	79956	75459
782009					577	782009	699644	637505	581939	527120	478162	435968	399941	360874	332123	304026	276968	254396	231709	214474	195278	176808	166706	153911	141085	130980	120492	112002	103701	96048	88495	81892	76605
801740					578	801740	719745	651469	596972	541147	491609	446516	407666	370122	339756	311275	284865	260459	237697	218290	199858	181166	169744	157689	144288	134225	124141	114606	105565	97370	90558	83147	78885
821677					579	821677	738985	669463	612791	554699	505524	458495	418668	379028	347842	318136	290096	266370	243346	224600	203249	185461	173537	160836	147516	136557	126583	116483	107441	99594	92312	84220	79821
844582					580	844582	755779	685969	627135	568593	516638	469406	429495	388165	356485	325651	297339	272858	247774	228444	207757	189107	178194	163480	149939	139414	128558	119334	109360	101236	93620	86525	81203
863592					581	863592	774930	703234	643383	581598	529398	480855	439801	396507	364914	333258	303674	278329	253686	233052	213049	193099	181140	166833	153456	142463	130304	121380	112081	102918	95463	88048	82388
883126					582	883126	793581	719089	657185	594252	539913	491079	448552	404447	371498	341616	309838	283076	257249	237801	215634	196622	184658	169924	155862	144210	132849	123533	114128	104657	96546	89694	83189
902644					583	902644	810228	733025	670417	606508	552200	501017	457208	412985	379737	347477	315737	288432	263256	241885	220298	199424	187561	172867	158689	146750	134936	124461	115266	105997	98771	90887	85472
920578					584	920578	824492	748350	684976	617966	560502	509582	465790	420402	385537	352800	321472	293660	267557	246082	223911	202782	190764	175366	160742	148752	137534	126521	116462	107669	99359	91750	86079
939703					585	939703	842026	761431	695768	629419	571264	518706	472681	426723	392477	358319	326703	297907	272142	250595	227084	206208	193408	177937	163662	151511	139394	128912	119018	109656	100641	92886	86401
953586					586	953586	855271	773642	708898	637759	580524	526912	482550	434228	398823	363756	332585	303347	274867	254023	230120	208685	196662	181053	165449	152970	141268	130338	120162	110438	101972	94403	87897
970378					587	970378	870159	787814	718420	649934	589414	536090	488865	441078	405804	369154	334991	307796	278965	256668	234671	212619	199152	183529	167149	155288	142417	131445	121971	112401	103267	94886	88836
986379					588	986379	883832	798561	729721	661201	597935	544431	495728	448341	410906	374976	341113	311030	283916	260730	236101	215038	201949	184419	169082	157182	143981	132318	122905	113726	104370	96376	89127
1000076					589	1000076	895833	809506	740366	668286	607568	551948	502451	454776	415886	380059	344361	315008	286831	263858	239749	217625	203684	186660	170573	158718	146010	134943	123989	114443	105560	96778	90858
1011033					590	1011033	907212	822682	752163	677136	613437	559267	508444	459696	422161	383607	348705	318367	290285	266715	242068	219494	205614	189605	173643	160301	148048	134749	124394	114802	106796	97533	91570
1023335					591	1023335	915073	830876	759797	684239	619992	564532	513850	463627	424819	389048	352636	321311	293218	269176	244625	222377	207338	190136	173746	161712	149444	137169	126617	116048	107180	97862	91925
1033235					592	1033235	925352	837216	765712	692138	627864	569263	518599	468049	428637	391278	355951	324300	295198	271933	246363	224094	208884	192668	176062	162773	149825	138025	127262	117157	107743	99570	92578
1041432					593	1041432	934033	846294	772978	698724	633412	575555	524490	472709	432374	395328	358654	327641	298440	274008	249176	225615	211133	192900	176731	164113	150331	138848	127777	117884	108584	99975	93230
1052137					594	1052137	942553	854314	778969	703053	638622	578981	527227	475415	435380	398106	360840	330154	300045	274849	250044	227516	211916	194804	177440	164415	151582	139060	129281	118158	109080	100210	93998
1057566					595	1057566	949442	859206	782450	707327	640606	583786	530092	478694	437607	399928	363002	330798	301198	277043	250782	227646	211955	195566	178740	164502	152015	140083	129420	119075	109502	100794	94307
1063273					596	1063273	954389	862998	787469	710870	645633	585989	533044	481219	438912	401876	364746	333174	303805	277461	252141	228147	214607	196258	179748	165892	152578	141110	129309	119231	109372	101086	94553
1068681					597	1068681	956868	867922	792274	713531	646920	589747	534292	482940	441145	402927	365272	334351	303275	278555	253245	228870	214123	196207	179922	166408	153389	140464	129201	119536	109813	100973	94150
1071711					598	1071711	961234	868001	793339	715772	649280	589111	536470	483443	440287	404109	366940	334338	304032	278775	253532	230220	215086	197062	179995	166335	153519	140661	129858	119666	109782	101217	94353
1073683					599	1073683	962956	870495	793845	717511	649259	591880	538070	483803	443279	404854	366446	336000	304615	279069	253684	230542	213923	197889	179492	165847	153437	140807	129853	119229	109412	101537	95142
1073824					600	1073824	964466	871695	795825	717804	651302	591673	537132	485261	442821	405264	367458	335232	304524	279186	254838	229639	213973	196043	179760	166406	153369	141013	130057	119182	109857	101336	94929
1076363					601	1076363	961137	870627	794468	718046	651370	590264	537038	484942	442649	404490	366264	335094	303862	278641	253576	229994	214760	195638	179656	166250	153576	140986	129788	119016	109975	101212	94145
1071975					602	1071975	960711	868457	793456	718114	649229	588810	534208	483661	442335	402651	365864	334047	302576	278080	252187	229633	213829	195720	179008	165230	153000	139856	129541	119111	109845	100699	93729
1069762					603	1069762	958298	868097	793353	714116	647506	588515	535472	481617	441244	401899	364683	333362	301720	277672	252101	227999	214107	194613	178901	165291	152332	139287	128661	118209	109162	100370	93764
1067407					604	1067407	955840	865324	789151	712720	646156	587403	533633	481443	437661	401057	364174	332330	301569	276259	250584	228094	212341	194726	177422	164335	152222	138662	128058	118190	108929	100491	92939
1062954					605	1062954	952508	860666	786653	708484	641797	584216	531070	478982	436642	399599	363136	330393	300533	274804	250479	227002	211987	193628	176698	163460	150690	138261	127668	117890	108094	99138	92024
1056395					606	1056395	944831	856143	783364	705544	640823	581326	527917	476292	435233	398072	360480	330743	298639	272852	247595	224911	210404	192617	176095	162052	149372	137272	126726	116506	107137	98358	92007
1050875					607	1050875	941836	853330	779923	702537	637213	578790	524930	471992	429825	395190	358498	325574	295606	271776	247759	224208	208679	190601	174765	161004	148463	137060	126153	115599	106643	98269	91052
1044399					608	1044399	934234	849960	773444	697794	631408	573257	520841	468823	428542	393121	355477	324868	294795	269416	245825	222706	207292	189273	173197	161255	147484	135633	125248	115100	105698	97122	90884
1034095					609	1034095	928536	839702	767578	690841	624986	569477	517606	466498	425774	387623	353150	321397	292697	267370	242534	220070	205438	188070	171487	158667	146128	134694	123995	113654	104753	96569	89855
1026770					610	1026770	920515	831128	760112	686565	620503	562370	513430	462588	420725	384862	349205	317281	288957	264816	241504	218040	203181	186371	170197	156786	145391	132740	123466	112222	103683	94643	88905
1016885					611	1016885	911698	822869	752217	680556	614581	557798	508237	457582	415790	381350	345680	315046	286646	262451	237508	216929	201715	184099	168063	155794	143362	131622	121523	111368	102646	94450	87592
1004501					612	1004501	901899	817316	744110	671838	608126	551366	502007	453241	411622	376514	342441	311186	283065	259195	235325	213595	199442	182196	166108	153246	141564	130617	119720	109840	101025	93109	87194
993157					613	993157	891544	806137	735051	662679	600945	545006	496270	447603	409448	373327	338705	308615	278177	256744	232789	211275	196611	178992	163938	151089	139909	128422	118410	108169	100261	91618	86092
980982					614	980982	880421	795181	726149	656995	592471	539689	491279	442116	402548	368186	333012	303420	276026	253047	229928	208667	194240	177004	161800	149704	139100	126676	117501	106817	98903	90939	84797
969430					615	969430	872269	785515	718256	649228	587254	532320	485059	436026	398378	364322	328014	300402	272627	249460	226818	205431	191913	175076	160335	147403	136124	125381	115380	105328	96967	89860	83281
958236					616	958236	860106	777185	709623	639532	578292	527326	477686	431380	393350	358289	324425	295985	268576	245559	223883	202911	188994	172518	158096	146082	134477	123714	113360	104373	96254	88525	82946
945018					617	945018	845615	766619	700278	631697	570459	517759	470367	425332	387007	353409	319464	291933	264746	242205	220584	199941	186309	169740	155542	143518	132747	121631	112416	102737	94490	87354	81297
930600					618	930600	835389	754069	690230	621458	563161	509615	463793	419594	380340	348437	315988	287353	260448	238493	217471	197436	183760	167679	153694	141614	130912	119514	109540	101323	93460	85778	80153
916909					619	916909	820984	742972	678977	612852	553686	501984	456098	412544	376062	342562	311118	282683	256292	235615	213381	193935	180823	164944	150838	138788	128119	118343	108521	100011	91324	84007	78564
902366					620	902366	809533	731699	668343	602578	545131	495292	451753	406483	369609	337449	305815	278436	252152	231820	210350	190841	177808	162689	148857	136587	126847	115829	106980	98183	90541	83636	76976
886212					621	886212	797723	721743	658458	592738	536747	486572	442811	399878	363679	332417	300290	273372	248460	228033	206265	187974	175414	159915	145070	133999	123943	114288	105143	96855	88610	82133	75728
874230					622	874230	783201	709259	647324	581619	528942	477365	435706	391257	356419	325509	296679	269439	244798	224391	203956	184365	171933	156673	143531	132400	122589	111750	103258	94957	86962	79947	74723
859078					623	859078	771461	696516	637826	572009	518239	470278	427342	384951	350899	321278	290918	264026	239410	220854	199793	181206	168991	153737	140085	129666	120283	110115	101236	93168	85574	78551	73489
843606					624	843606	755433	684971	624150	561783	509872	461762	420315	379775	344858	314537	285431	259425	236194	216420	197056	178090	165673	151489	138301	127525	118519	108127	99807	91673	84455	76991	71891
828193					625	828193	741267	672839	615757	553592	499395	452307	412873	371881	338740	308811	281356	255643	232118	211805	192632	174548	162531	148747	136085	125381	116236	105734	98130	90037	82341	75909	70686
817271					626	817271	730811	660698	602668	541575	491666	445831	406011	365824	330954	303995	274443	250827	227819	208755	189019	172136	159576	145464	133571	122493	113945	104105	95563	87910	80633	74580	69011
797977					627	797977	714423	646536	590460	530399	481614	435395	396752	357376	325552	297568	269405	244277	222969	203585	185351	168486	156965	141803	130394	120031	110934	102089	93375	86736	79001	72611	67991
783169					628	783169	701070	635094	579590	521073	471273	428788	388701	351851	319033	291899	264356	240843	219309	200183	181624	164305	152963	139629	128087	117707	109130	99906	92307	84624	77612	71591	66443
768008					629	768008	687532	623135	567705	511546	461114	418750	381707	343408	312782	284695	259445	235282	214318	196717	178238	162303	150631	137178	124663	115986	107029	97713	90217	82524	75905	69992	65203
752882					630	752882		612016	556507	501553	453246	410906	374421	335975	306182	280893	253734	231605	210668	191956	175406	158480	147600	133654	122967	113776	104635	96302	88211	81268	74427	68715	63766
												f0/f-1	[Q]			[Q]	f0/f-1
						1073824						0.113387	1			1e-06	0.113387
						94145						0.23188	2			2e-06	0.23188
												0.349322	3			3e-06	0.349322
												0.495985	4			4e-06	0.495985
												0.648734	5			5e-06	0.648734
												0.814894	6			6e-06	0.814894
												0.999181	7			7e-06	0.999181
												1.21288	8			8e-06	1.21288
												1.42496	9			9e-06	1.42496
												1.64969	10			1e-05	1.64969
												1.9223	11
												2.20323	12
												2.52624	13					170738
												2.84627	14
												3.21375	15
												3.67614	16
												4.0185	17
												4.47749	18
												4.97365	19
												5.45304	20
												6.00157	21
												6.61507	22
												7.25656	23
												8.77474	24
												10.3119	25
