# Supplementary material for: Spectroscopic and electrochemical study of interactions between DNA and different salts of 1,4-dihydropyridine AV-153
Source: PeerJ. 2020 Nov 10;8:e10061. doi: 10.7717/peerj.10061 (PMC7664466; doi:10.7717/peerj.10061)
Supplement: Supplemental Information 7 [file peerj-08-10061-s007.xls]

## Sheet: KAEXCI1
91	Points
560	First X
650	Last X
ARBITRARY	X Units
ARBITRARY	Y Units
	Resolution
305573				560	305573	284022	269265	254357	240603	229031	219232	206124	199345	192553
331658				561	331658	306741	288517	274842	259767	245085	234894	222999	213864	206321
357971				562	357971	331292	310572	296208	280757	264296	252922	237506	228038	219517
381964				563	381964	355674	332465	316557	299183	281971	270203	254829	244556	233865
411731				564	411731	382290	358174	337721	321564	301679	287868	271639	260023	248866
438023				565	438023	405239	379575	359531	340345	319256	306132	286721	273750	262886
466609				566	466609	431550	404272	382738	363350	338978	325443	305389	290036	279051
494124				567	494124	457044	428035	406428	383040	359025	343720	322806	307577	294319
518942				568	518942	483753	452107	428303	403177	380165	362521	339661	322578	310117
546231				569	546231	508646	475259	449970	425150	398772	380195	357347	339001	324907
572818				570	572818	531416	499488	474062	445544	419742	398789	373658	355942	339112
595241				571	595241	553120	520072	492575	463418	434148	413664	388897	369740	351885
620980				572	620980	575655	542124	511804	481102	452984	430150	404527	384709	366930
647018				573	647018	598848	563637	531791	499915	470430	446636	419866	397578	379267
670062				574	670062	620146	584486	551496	518846	487204	462400	434417	411720	393407
693851				575	693851	640478	602781	570497	535058	502685	478298	449078	425359	405839
715385				576	715385	659893	622658	587518	551955	518538	492711	461030	438389	416855
739283				577	739283	680058	640658	605375	567229	532650	507266	476085	450416	429439
756527				578	756527	697807	657748	621856	581647	547193	520122	487992	460661	440603
777216				579	777216	715033	673835	635998	596301	559307	532935	500192	474305	451210
797831				580	797831	730941	692335	650800	611504	573416	544768	510183	483683	462054
817597				581	817597	747646	707398	665526	624197	587123	558231	522334	494165	471384
837008				582	837008	767234	722137	682294	639096	598719	568735	533407	505393	482159
854405				583	854405	782287	739184	695455	651789	609665	581448	543942	514620	489902
873176				584	873176	796886	753514	709652	664234	623085	593211	554998	525935	500238
891469				585	891469	812309	768667	722011	674165	634432	601948	562531	535417	508094
904805				586	904805	826528	780313	732548	685759	643602	611817	573169	543611	517655
918513				587	918513	840201	792723	745506	696449	655300	621981	581338	552821	525132
933586				588	933586	852473	806134	754632	707510	665369	632056	591531	559303	532652
944905				589	944905	865182	814811	767272	717005	675337	639173	599419	568731	540032
956301				590	956301	875846	825909	777261	725166	682027	647346	607682	573529	547834
966977				591	966977	885069	835488	784124	733879	688794	654414	613542	581010	554054
977998				592	977998	895077	843757	794597	742383	697752	661982	619788	584901	558729
985987				593	985987	903508	850767	801973	749835	705002	667214	625670	590764	563899
992760				594	992760	908953	859172	808109	755080	708195	672281	630625	596092	566142
998606				595	998606	915072	864129	811963	759533	714129	677107	633937	599388	569714
1004820				596	1004820	921711	868727	815268	762447	716974	678788	637937	601612	572878
1008043				597	1008043	923538	870932	819017	766807	718901	682737	639481	605825	574433
1012005				598	1012005	926725	874234	821297	767772	721691	685288	641194	606048	576027
1014617				599	1014617	931010	876462	822881	771788	723604	685488	642240	606971	577847
1014085				600	1014085	928295	876703	822726	772395	723045	686480	642947	606668	576790
1014627				601	1014627	931095	877236	823981	770136	722860	685303	642752	605305	576210
1011904				602	1011904	928114	873695	822012	770331	720446	685096	641415	605229	577503
1010332				603	1010332	926069	873826	820818	769422	720394	683589	639529	603672	575185
1005849				604	1005849	923516	871675	817630	765310	718927	681566	638680	602223	574881
1000806				605	1000806	919025	868952	814509	762470	715343	678908	634686	599823	570628
996364				606	996364	916031	863756	812669	762624	712579	674415	631684	597168	568505
991027				607	991027	912125	857528	805495	755297	709367	671077	627542	593353	564463
984000				608	984000	905237	851687	799578	751599	702882	667470	625164	587920	561159
977099				609	977099	897782	845076	794566	744842	697546	661796	618724	584167	557253
969557				610	969557	888889	838421	788026	737293	693159	656145	614170	578509	551177
959775				611	959775	882848	830557	780203	730671	684600	650199	606391	575163	546229
946064				612	946064	873449	819233	772178	723724	678008	642993	602667	567720	539501
936683				613	936683	862516	811503	762939	715974	671139	634581	594557	559826	534716
926198				614	926198	853428	801996	755223	706959	662376	629499	587030	555945	528649
914865				615	914865	841159	793264	745476	698989	655447	620373	582734	547531	522341
903230				616	903230	834594	783422	734885	689678	647792	613815	573518	540438	514279
889532				617	889532	821375	772010	725466	678481	637649	603990	567371	534002	508661
877237				618	877237	809716	760454	715443	670403	627685	596961	557078	526894	500640
863368				619	863368	800104	748700	705041	661086	619444	587915	550278	518580	492314
850914				620	850914	787497	738459	692414	649604	610524	577575	540563	509704	485027
836205				621	836205	773124	724700	684990	639535	602167	569923	531412	502257	477031
824319				622	824319	760784	713009	672135	630685	589762	559739	524281	494208	470773
811082				623	811082	748322	701710	661217	619011	581265	551628	516363	485296	459581
797096				624	797096	734162	690031	648365	610068	570917	540697	505541	476642	453933
783940				625	783940	722597	677354	636667	598093	562387	531152	497647	469699	446754
768234				626	768234	709002	665704	625963	588069	551507	521710	487253	461077	437643
753673				627	753673	696225	651821	613589	575191	540458	511101	478915	450551	429004
741295				628	741295	683843	639609	600810	564372	529996	502288	468324	443504	420745
725767				629	725767	669585	627137	590505	552820	519668	492513	460575	434288	413316
710209				630	710209	655771	612748	576188	542746	508659	483720	450706	424871	405202
697293				631	697293	641549	601012	568523	529963	498640	472116	442517	416494	394599
682295				632	682295	629833	587070	555738	519430	488948	462096	431350	408297	387568
666961				633	666961	614853	577106	542406	509293	477966	452975	422401	399099	378028
652225				634	652225	601493	562468	531184	497045	465838	442234	413033	390978	371269
637910				635	637910	587848	550148	519034	486348	456545	434557	404066	381084	362047
622441				636	622441	575744	539520	505896	475656	447455	424203	395909	372839	354525
610364				637	610364	562759	527000	496644	465012	437903	414898	388286	366386	347496
597282				638	597282	551636	517207	485732	456622	429479	406364	379192	358022	340042
586696				639	586696	542545	506102	476014	447279	420438	397655	372521	351617	333573
575263				640	575263	529591	497093	466506	437891	411112	390303	364489	343590	326749
563772				641	563772	521677	489762	460013	430984	404126	383244	358674	338159	321636
552622				642	552622	511064	480538	450899	422575	397251	376243	351085	329881	315255
543578				643	543578	501774	471204	441995	415678	389847	369050	344922	325267	309115
533635				644	533635	491808	460627	434184	407311	381985	363897	339353	318929	302611
522111				645	522111	483458	451443	424568	400302	374779	354391	331528	313147	298172
511432				646	511432	473265	443176	416522	391710	367932	348571	326061	306938	292481
504431				647	504431	464724	434439	408667	385030	360573	341190	319863	301297	287517
491352				648	491352	454890	426403	399720	376104	352193	334622	312312	294131	280150
481964				649	481964	446152	416216	393261	368519	344959	327448	305149	289091	274671
472724				650	472724	434328	408377	383042	360433	338969	319925	298941	282838	268412
								f0/f-1	[Q]		[Q]	f0/f-1
								0.0924167	1		10	0.0924167
								0.156703	2		20	0.156703
								0.232591	3		30	0.232591
								0.31291	4		40	0.31291
								0.40252	5		50	0.40252
								0.477224	6		60	0.477224
								0.577245	7		70	0.577245
								0.671565	8		80	0.671565
								0.758153	9		90	0.758153
								0.880317	10		100	0.880317
								0.833583	11
								0.911017	12
								1.01956	13
								1.15642	14
								1.29961	15
								1.45173	16
								1.60185	17
								1.77643	18
								2.07526	19
								2.2634	20
								2.41929	21
								2.6392	22
								2.86302	23
								3.08028	24
								3.32872	25
									1014085
									234269
											1,3 x 10^5
