# Supplementary material for: Spectroscopic and electrochemical study of interactions between DNA and different salts of 1,4-dihydropyridine AV-153
Source: PeerJ. 2020 Nov 10;8:e10061. doi: 10.7717/peerj.10061 (PMC7664466; doi:10.7717/peerj.10061)
Supplement: Supplemental Information 8 [file peerj-08-10061-s008.xlsx]

## Sheet: EXCISNA1
116	Points
535	First X
650	Last X
ARBITRARY	X Units
ARBITRARY	Y Units
	Resolution				1	2	3	4	5	6	7	8	9	10
50512				535	50512	48062	49049	49881	55909	61210	74346	79253	84072	89287	97124	95299	98911	102469	106430	108301	110612	112696	115320	114841	115801	115628	117440	117603	116488	117584	118179	117623
45924				536	45924	44999	45519	48253	52940	57759	65628	71297	76333	81301	86802	88948	92532	96024	98402	102018	104760	105786	108292	109218	110492	111003	111929	111589	111486	112874	112763	112967
46883				537	46883	45389	46745	49073	53589	58463	65189	69936	74601	79206	85336	87558	91071	94294	97207	100018	101679	103594	105591	105718	108355	108368	108998	109166	109330	110144	110256	110752
49750				538	49750	48487	49223	51828	56745	60589	67009	71170	75488	80464	86102	88183	90813	94021	96687	98785	100965	103533	105209	105272	107109	107380	107780	108337	107632	109875	109417	108937
53229				539	53229	52759	54000	56009	60123	63689	69210	73790	78119	82061	87575	90175	91567	95296	97606	99392	101354	103332	104973	105712	106529	106516	107181	108127	107558	108286	108149	107854
58527				540	58527	57006	58277	60025	64004	67715	73031	77077	80028	84246	89239	91226	93483	95206	98464	100508	102209	103216	104919	104739	106453	106387	106800	107696	105996	107212	107623	107045
64208				541	64208	62654	63743	64877	68081	71424	76338	79422	83435	86273	91477	93534	94252	96651	99716	101408	102679	103671	104800	105452	106107	106387	106902	106829	105458	107274	106260	106386
69721				542	69721	68049	68985	69799	73380	75042	79331	83306	85914	89426	93433	95776	97162	98066	101013	102945	102943	104702	105418	105752	105891	106433	106099	106664	104988	106306	106430	105981
75538				543	75538	74832	74816	74943	78494	79860	84332	86176	89399	92571	95877	98066	97630	99251	102497	103089	104352	105769	106308	106193	106677	106485	106340	105989	105352	105932	105599	105321
83215				544	83215	81890	82041	80951	83707	84759	88428	90711	93296	95270	99537	100957	101003	101339	103734	105109	105055	106496	106992	106712	106364	106817	106717	106105	105799	105757	105152	104752
91327				545	91327	89335	88545	87234	89815	91493	93994	95308	97960	98985	102073	104198	103162	103320	105620	106610	106660	107788	108060	107151	108270	106938	106778	106547	105551	105782	105262	104076
99250				546	99250	96685	96515	94119	96248	96462	98680	100078	101980	103926	105913	107056	105812	105650	108394	109017	108151	109161	108726	108917	109129	108182	107443	106783	106027	105824	105208	105184
109111				547	109111	104862	104213	101629	103706	103220	104805	105507	106504	107452	109677	110598	109201	107664	111014	111464	110548	110951	111041	110138	110049	109032	108187	107616	106499	106408	105350	105179
120156				548	120156	115377	113223	109813	111525	110370	111346	109994	111912	112398	113693	114708	112201	111189	114147	113655	112135	113420	112694	111769	111025	109870	109000	108487	107020	106944	105914	105350
131042				549	131042	125828	123557	119345	119843	118142	117221	117419	118052	117886	118011	119396	116042	114537	117425	117184	114572	115584	114277	113611	113190	111496	109879	109905	108092	107385	106929	105638
142712				550	142712	136653	133535	127819	128881	125152	124544	123084	123164	123031	122931	123568	120168	118504	119596	120359	117572	117587	116517	115721	115107	112854	111672	110666	109299	108980	106919	106230
156037				551	156037	149024	145832	138325	138920	134668	131663	130419	131037	129751	128889	129144	125073	122374	124484	123835	120319	120986	119384	118406	117031	115501	113915	110942	109698	110263	108830	107365
170973				552	170973	162962	158657	149485	148972	144749	142042	138458	137977	136495	135081	135019	130961	127581	128937	128378	125143	124485	121948	120355	120317	117869	115204	113669	111447	111516	110366	108637
185859				553	185859	177127	171943	162740	160547	155577	150679	148064	146781	143612	141857	141165	136558	132588	133718	132762	128820	127769	125949	124398	122693	120720	117741	116251	113973	112899	111002	110145
203969				554	203969	192472	186513	175896	173503	166274	160977	156834	154848	151571	149233	148063	142853	138144	138905	136869	133740	131516	129570	127449	126350	123564	120470	118651	116371	114848	113544	111421
221093				555	221093	208863	202152	189358	185728	178428	171494	166898	164593	161014	157108	155330	148373	144640	145027	142981	137969	136659	133942	130605	128869	126550	123292	121051	118360	116736	114572	113684
241175				556	241175	225792	217696	205459	199620	190582	182798	177673	174393	169913	166686	163714	157210	150817	151538	149030	143725	141306	138515	135555	133401	129904	127204	124410	121382	120253	117515	116234
263086				557	263086	247128	236018	221489	215129	206278	196682	190549	185629	181323	175825	172741	165688	158846	158135	155776	149525	147054	142931	140794	138185	134091	130294	127959	124945	123319	119956	118453
285709				558	285709	267443	256928	239919	231003	221482	210160	203476	197765	192330	185677	182433	173663	165649	166204	162230	157185	153123	148934	145524	143179	138688	134958	131174	128072	126455	123088	120870
310245				559	310245	290680	277666	258151	249807	237823	224485	216994	210351	203592	196561	192574	182844	175998	173764	170918	163265	159787	155011	151527	148046	143635	138484	135863	132207	130463	126467	124696
335016				560	335016	311714	297772	277321	266710	253386	239988	230190	222659	216335	207870	202230	192377	183803	182366	178338	170644	166799	161081	156976	153633	147910	142945	139485	136399	133347	129198	128388
361125				561	361125	335067	320320	298639	285597	271729	256025	245668	235687	228271	220785	214263	202587	193326	191084	186684	178332	172624	167054	162571	159751	153407	148593	144540	140364	137833	133779	131216
387958				562	387958	361611	343060	319595	305315	290057	271388	260825	250946	242135	232559	224509	213561	204198	200459	194845	186180	181349	174730	170109	164743	158580	153453	149175	145259	141799	137478	135650
417239				563	417239	386250	366695	340701	325924	309169	290277	277724	266699	255300	245585	237936	225263	214285	210534	203858	193965	188944	182195	176831	171857	165798	159345	153891	148906	146604	141554	138627
446026				564	446026	413430	393348	364048	346811	328995	308207	295126	282126	270366	259191	249803	236212	225201	220243	213599	203092	197305	190490	183967	178123	171792	165263	160432	154560	151065	145386	142845
474225				565	474225	438820	415783	387041	366303	348212	325613	310315	296840	284397	273503	261902	247820	236243	229774	222500	211479	205327	196323	191226	184907	177645	170557	165604	160004	156419	149923	147535
503798				566	503798	467535	440251	409474	387877	367811	343573	328492	313154	300312	286146	275813	260626	246908	240816	233321	220539	215087	206055	198332	192023	184576	177197	170231	165856	161040	155270	151351
534224				567	534224	494343	469003	433523	410672	387823	362002	345794	328470	314250	302443	289240	272885	259828	251254	243621	230908	222815	213080	204841	199538	191160	183328	177521	171378	165929	160792	156945
564892				568	564892	522494	492747	457125	432323	408199	381532	363482	344821	330134	316521	301893	285448	269176	262424	252661	239485	232070	221295	213892	207518	197866	189609	183118	176957	172029	165288	161666
594629				569	594629	550207	517690	480842	452749	428061	400258	380312	361894	346055	329833	315172	297971	281609	274139	263089	249824	241506	231053	222224	213826	205147	195518	189775	182341	176537	170333	165528
623246				570	623246	576175	542181	502275	474678	447845	419261	397684	377694	360180	344677	326263	309307	293195	283704	273699	258734	249478	237372	229268	221528	211660	202403	195297	188146	182084	175768	170793
648859				571	648859	601181	565778	525523	494799	465607	436047	413576	392054	373428	356487	339747	320977	303195	294789	282347	267179	257567	245646	235557	227780	217441	208809	199982	194075	187412	179866	175153
676055				572	676055	624556	588904	546585	514612	485382	452613	430944	407768	389206	369530	352320	332426	314468	304241	293058	276741	266424	252953	243012	234223	224911	214772	205700	198883	192000	184557	179293
703683				573	703683	647944	611551	565447	533839	503740	470771	444802	421721	401461	382793	363731	343248	324787	313993	300919	285491	273400	260365	250278	242675	230660	220858	212032	203977	196112	189182	184709
728867				574	728867	672658	634006	587019	553412	520165	485948	459963	435866	414187	395977	374941	355553	335565	323454	310854	292830	283060	268475	257781	248628	236982	227050	218350	208753	202456	194171	188189
753860				575	753860	696043	655105	606915	569264	538303	501472	473806	450000	427293	407611	387159	365750	343956	331861	319120	301075	289847	275451	265160	254207	244699	231955	223283	214087	207111	199348	193095
779102				576	779102	716684	674369	627501	586274	556900	517267	489354	462263	442034	418674	399227	375817	353878	343135	329278	310971	297415	282268	271318	261137	249317	237454	229181	219283	211760	203533	197447
799642				577	799642	738973	694153	646476	603474	571674	533363	504864	477310	453317	431757	408591	385800	364572	351856	336631	317534	305710	289505	277543	267884	255199	243355	234214	223587	217660	208609	201370
819496				578	819496	757142	711639	661729	619342	585374	546070	516735	487649	465058	440744	419610	395675	372822	358702	344372	325243	312414	296339	283723	273966	260987	247632	239535	228761	220681	211392	204592
844780				579	844780	778253	731456	678937	634962	599921	560841	528830	500317	476838	452645	429400	404225	381864	367146	351730	332419	319046	302235	289787	279375	266937	253730	244389	232688	225618	215506	209264
864290				580	864290	796441	749270	695565	650822	615657	574477	543666	513219	487760	461813	438429	413426	391289	376079	359496	338415	325023	309652	296199	284842	271681	258757	248638	236292	229702	220250	212659
884848				581	884848	815981	768210	712380	664623	630612	584650	554030	522382	497462	473780	448197	423438	398836	383197	366650	347682	332193	315329	301691	290376	276154	263209	252817	242112	233189	223167	216646
903186				582	903186	832576	783876	728113	680878	642264	598336	566980	534825	509455	483901	456987	430780	406923	391752	372877	353895	338493	321511	306910	296120	281656	267686	256906	245922	236602	227507	219860
922668				583	922668	852290	799961	743733	695404	656166	610255	579461	547160	518512	491846	465407	439858	414620	398933	381328	360195	344686	326079	312779	300620	287485	272571	261211	248867	240697	230057	223838
943372				584	943372	867084	815073	757592	708598	667390	623932	590589	554671	529833	500668	474054	448032	422709	405318	387361	366598	351492	331957	318379	305304	289708	276219	265794	253473	243688	234224	226545
958413				585	958413	882636	831967	772767	721813	678378	634483	599996	564847	537651	510537	482755	454967	430988	411999	393581	371462	356132	336543	322521	309328	294496	281795	269047	257263	248057	236484	230238
974379				586	974379	897267	843472	783721	734258	690196	645831	609415	574774	546091	516167	490373	462051	437661	417882	399890	377086	360438	341870	326397	314089	298224	285694	273434	260808	250279	240189	232483
991756				587	991756	914427	857895	797017	743725	703165	655671	618971	583795	555743	525196	497606	468366	442537	424695	404459	382692	365598	346305	330730	318175	303581	288451	276269	264947	253563	243229	235761
1006543				588	1006543	927563	871931	809521	754698	712486	665360	628313	591433	562910	532637	504820	475363	448192	430798	410422	387204	368920	351191	336009	321008	306351	292133	279744	265512	256599	245185	237193
1021313				589	1021313	939091	882989	821089	766163	721407	674574	636583	598973	569929	539288	510827	481448	454642	435416	415815	393097	374722	354981	339128	326005	309514	294809	282661	269244	259394	247178	239852
1032528				590	1032528	950811	892452	832042	775283	731601	683208	644358	605791	577404	546020	515916	486742	459418	440304	418991	396571	378739	358678	343404	328280	312407	298479	285120	271927	261495	250658	242501
1043151				591	1043151	961996	903309	840968	782549	739332	689078	649952	613165	583523	552183	522009	491273	463366	444253	423977	400233	382188	362124	344594	331768	314568	301213	287208	273239	263879	251087	243944
1052781				592	1052781	972463	914840	849399	790530	748015	695696	658287	618781	588887	557807	525506	497338	468515	449727	427012	403194	386627	366379	347566	334052	317941	303583	290076	275271	265754	254259	245758
1063669				593	1063669	981804	921601	857678	797310	752369	703969	662708	623851	592425	560512	530930	500225	473141	452537	430784	406878	389101	367666	350126	335778	319995	305218	291612	276565	266316	255256	246640
1069625				594	1069625	988898	927850	865192	803375	758307	708489	666961	629835	598254	566667	534356	503481	476757	454454	433294	409217	389857	369315	351610	338920	321725	306307	293517	278981	267789	256315	247113
1078358				595	1078358	993615	934179	870104	808956	762002	712552	671461	633761	602553	567898	539434	506054	479193	457656	436551	410853	393151	370656	352703	339285	322022	308338	295047	279058	269329	257350	248361
1084363				596	1084363	999431	935813	874351	813202	765737	715041	675846	634821	604393	572837	540671	507267	481359	460267	437869	413235	393353	372115	354373	341445	324264	309525	296119	280345	270097	259250	249830
1088163				597	1088163	1001270	941446	875770	818744	768401	719872	679889	637987	605773	573947	542199	510185	482312	460775	438197	415079	395071	375728	355174	342285	324290	308032	295820	280719	271020	258775	250572
1091414				598	1091414	1006582	945251	880322	819825	771693	722254	680920	639547	607863	577296	543305	511469	483667	461758	439461	415313	394815	375260	355064	342925	325481	309582	297194	281694	270754	259113	250654
1094229				599	1094229	1007075	945858	881753	820305	772497	722596	681525	639764	609202	575387	544337	511438	484844	461655	440671	414297	396227	374307	355988	342123	324691	309899	296128	281706	271474	258910	249465
1094700				600	1094700	1010267	946601	882142	820407	775290	724373	682431	640494	608007	575827	543478	512917	484150	462483	439777	416274	395344	374585	354821	340888	325024	309799	296405	279978	270419	258719	249515
1095086				601	1095086	1007655	946151	882667	820822	775022	723277	681934	640723	607530	575864	545070	512786	483929	462957	439843	416156	394214	373737	355546	341413	324156	309429	295825	279854	271017	258749	249071
1090237				602	1090237	1006491	944941	882346	820080	772878	721166	682189	640652	607299	575017	541839	511403	482714	459902	440493	413946	394875	373854	353910	341314	324297	308456	294875	279325	269333	257425	249097
1090488				603	1090488	1004512	943219	880072	817800	772388	719922	679793	638692	605364	572562	541121	510502	482429	459752	437231	413807	394394	373018	354460	340775	323454	307437	294280	278841	268492	255586	247727
1087252				604	1087252	1002185	939125	875531	817897	769637	717479	677949	635779	604514	571395	538506	508203	480291	459132	435279	410064	392798	371300	352274	340392	322289	306107	292850	277907	267555	255517	245565
1081839				605	1081839	997745	935682	872606	812582	766102	715474	673882	633523	601134	569749	536105	504751	477943	456897	432983	409923	391273	368153	351382	336621	320396	305299	292600	276588	265890	254300	244816
1074685				606	1074685	992633	932223	868241	806481	761966	712026	671688	630031	598169	565381	532823	503681	473850	453173	431082	406620	388417	366435	347707	335495	318161	303281	289195	273718	264487	252475	243405
1070309				607	1070309	984131	926461	862713	802917	757749	707433	667895	626218	593667	561837	530780	500493	471329	450334	429795	405065	385750	363504	345114	333156	315959	301676	287113	272102	261683	251069	241759
1063985				608	1063985	978884	921236	856557	798629	752972	703294	662737	621841	590881	558428	526498	496636	469241	447364	423881	401882	383227	362105	342590	331040	313921	298349	286003	270249	260357	249143	240223
1053002				609	1053002	971514	914317	850484	791921	747340	696770	656554	616219	587246	553449	522355	492923	464807	443555	422232	396923	379285	358374	340880	328094	312135	295822	283218	268066	257343	246868	238079
1046780				610	1046780	963844	907121	842297	784471	740919	691337	653264	610663	582002	548085	518927	488729	459960	438941	418296	393217	375566	355596	337874	325151	308208	292940	280460	265210	255477	245327	233949
1034284				611	1034284	954163	895379	836005	776157	733121	683919	644594	604605	573977	542917	512576	484552	455599	434850	414176	389914	372012	351550	333058	320638	304537	290625	278216	262318	252596	242318	233022
1024690				612	1024690	944996	886231	826449	770284	725070	679069	638405	599332	569370	538708	506797	479231	450901	431606	410052	386489	367860	348414	330571	317489	301664	286843	275044	259356	249788	239085	230044
1013805				613	1013805	934546	878142	816874	760475	717793	670096	631641	592262	561935	532896	501181	472839	445800	427352	403972	381567	364091	343489	326667	313568	298099	282955	271238	256791	246502	235611	227581
1001300				614	1001300	924823	867342	806523	751661	709974	662734	624790	585609	556294	525245	495331	468464	440894	421599	398738	376118	360711	338615	322250	310273	294192	280678	268013	252919	243453	233654	224747
990008				615	990008	914102	857029	798668	742109	700846	653208	615875	578639	548436	518724	489168	462608	435636	415412	394827	372075	354782	335066	319141	306098	290113	277067	262966	251072	240175	229566	221766
977610				616	977610	901383	848291	789154	732999	692404	646565	609274	571552	543311	513127	484134	455367	428392	410223	389414	367605	349933	329966	313456	301017	286951	272527	261281	246250	237140	227578	218929
964922				617	964922	886156	835031	779192	723438	682040	636798	600929	562898	536606	504978	475905	449077	424131	404840	384860	362825	345363	324715	310018	297193	281967	269065	257061	243762	233797	224400	215870
951182				618	951182	875159	821385	766629	712642	674038	627437	592262	555415	526714	497062	469284	444003	416947	398519	378377	357009	339951	320380	305160	292413	278528	265513	253939	239825	230200	218990	212007
937069				619	937069	863073	810575	755661	702734	664560	619599	582980	547360	518471	491454	463865	436934	411399	393509	373321	351164	334591	316438	300349	288407	273961	261481	249881	236463	226893	217234	208119
924018				620	924018	851851	798361	742172	691258	653533	610838	574226	537400	511002	482351	454794	431127	405269	386756	366350	346368	328868	310900	295933	284041	268793	257997	245590	231756	222308	212903	205196
908052				621	908052	838016	784336	733028	681496	642481	599730	565662	528870	502797	474976	448367	423329	399266	380390	360530	340081	325612	305618	291591	279566	264812	252525	240400	228245	220155	210427	203085
894137				622	894137	822756	772755	721978	669627	630989	589064	556193	523280	495196	467918	440971	416336	392358	373353	354962	334761	319955	300642	286095	274863	260110	248497	237860	224022	216011	206540	198381
879419				623	879419	808510	760798	708850	657848	622238	581414	547555	511895	487993	459900	433972	407963	385316	367090	348006	330197	314852	294778	281012	270353	256072	244848	232510	220558	211102	202432	195893
864177				624	864177	795638	748120	698851	649130	611799	569710	537157	504682	478847	452962	426217	403372	379726	361608	342698	323254	308762	290308	275565	264738	251981	240631	230106	216626	208041	199669	193010
850475				625	850475	783831	733966	682304	636789	600957	562584	527576	494178	469423	443895	419025	394945	371702	356793	336174	318652	304028	285840	271061	260454	246728	236576	225252	212679	205075	196299	189154
831758				626	831758	767565	720624	671968	624686	590637	551842	518562	485616	461876	436256	411056	388546	364977	349256	331258	312608	297980	280771	266110	255226	242561	231226	220648	208889	200995	192254	184981
815815				627	815815	750480	706287	658259	612477	577600	540146	508213	476116	453308	427578	402764	380951	358139	342906	323792	305344	290802	274979	261192	251673	238428	227327	216502	205483	197606	188781	181372
799881				628	799881	739415	692731	645298	601687	567362	529886	498882	467220	443282	418389	394865	373956	352283	336861	318039	301319	286181	270076	256306	246055	233569	223058	212009	201533	193614	184285	178821
786634				629	786634	723786	680166	633055	588834	555328	519719	489342	459597	434771	411039	387963	366513	347307	329672	312410	295405	281137	265798	252219	242462	229611	218984	208519	197486	189783	182001	174232
770242				630	770242	708690	666519	620586	578231	544885	510274	478859	449862	426941	404521	380396	359168	338898	324465	306013	289846	274783	259933	246891	239087	225126	214946	204204	193091	186299	177445	171817
755135				631	755135	694700	651375	606249	567306	533884	500747	470714	441217	419104	396279	372187	353090	332225	318162	301373	283977	270711	255039	243865	233078	220391	211372	200628	189647	183506	173999	167894
738021				632	738021	680361	636838	595699	552858	521940	489041	460531	431863	411319	387684	366158	345479	325593	311614	295526	278441	265212	250306	237245	228068	217138	206926	197565	186762	179011	170885	165304
722998				633	722998	665356	623985	581950	541396	511721	478942	450792	422118	403389	380618	359443	339639	320134	305994	290485	272965	261054	245566	233131	224352	212666	202787	193230	183174	176292	169093	162086
705305				634	705305	648836	609167	569525	530405	500473	468807	442119	414677	394248	372264	351276	333813	314298	300853	285272	268251	255194	241751	229241	219773	208022	199432	189507	179780	173657	165397	158663
690491				635	690491	635011	596653	556227	518665	490053	459787	433103	406367	385848	366297	345208	327381	308894	294933	279310	262705	250188	238020	225290	215834	204578	195027	185937	175958	168930	161716	156890
676253				636	676253	620925	583214	545832	508514	479663	450850	423925	397564	378502	359372	337668	319434	302949	288684	273540	257958	245711	233101	221462	211743	200124	191611	183157	173328	166794	158759	153278
661690				637	661690	607924	570685	534754	499339	471283	441844	416465	390137	371733	352486	332313	314794	297196	284892	269429	254506	242482	229838	217157	208745	197181	188728	180306	170492	163846	156788	150439
647878				638	647878	597150	558610	523101	487918	461549	433108	408755	384454	365955	346391	326986	309338	292463	279749	264529	249240	238412	225115	213844	205075	194244	185335	177028	168063	161445	154019	148074
635069				639	635069	584914	547921	511542	478741	451822	424952	400905	376247	358861	339868	321544	304809	287061	275897	260502	245836	234495	221446	211640	202431	191523	182492	174843	165487	158809	151010	145533
623918				640	623918	572318	538125	503173	468885	443799	418899	394923	370996	352102	336746	316267	299293	282900	272096	258219	242126	230971	218237	206759	200022	188625	180971	171867	162754	155697	149166	144026
611365				641	611365	562777	529223	493508	460158	436547	411483	388641	364885	347880	329454	311975	295838	279184	267310	253941	239556	228426	215788	204785	195891	185517	177662	169788	160287	153481	147927	141928
599883				642	599883	551632	520393	483939	453938	429355	405489	382625	359153	342410	325506	308182	292646	274411	262785	250257	234362	224803	213256	202878	193269	182089	174932	166853	158122	151367	144437	140216
591087				643	591087	541113	508483	475963	445795	422378	397996	375753	353974	335975	321360	302755	287433	270351	259789	247060	231032	222156	208751	199594	190627	181115	172256	164419	155639	149684	143063	137716
579878				644	579878	532330	498555	468044	437831	413652	391791	371098	348328	331235	314109	298420	282476	267350	254912	241760	228389	218739	205785	195331	187791	177313	169221	161983	153031	147740	139529	136053
568038				645	568038	521344	491322	457424	428137	406189	384647	362748	342316	324500	309006	292526	277306	262823	251578	237156	224780	214855	202456	192273	183864	175472	166984	158253	150988	144747	137325	133496
556739				646	556739	510605	482423	450627	419915	398516	377172	357180	334190	319927	304699	288133	272715	258671	247942	234294	221058	210558	199549	189272	181137	171476	163840	156872	148359	143165	135505	131661
545135				647	545135	500726	470587	439772	413274	391020	370746	350992	329526	312818	298855	283308	268250	253118	242714	230094	217487	206193	195329	185057	177991	168284	161605	153549	145979	140326	133426	129475
535782				648	535782	489399	460332	429954	403919	382744	362997	341918	322199	306214	291484	276917	263165	248473	237417	224752	212714	202832	190958	182316	174409	165141	157916	150670	143079	136861	129800	126600
523502				649	523502	479391	450935	422631	396393	374786	355347	336205	315817	300803	287172	271350	257127	242881	232637	222144	209050	198823	188272	178255	171295	161787	154576	148150	139838	134720	127355	123548
511895				650	511895	468881	440961	412712	387983	365575	347589	330301	309967	294663	281336	265927	252231	239111	229172	216503	204733	193839	184524	174848	167543	158732	151232	144737	136451	131832	265430	121519
						1	2	3	4	5	6	7	8	9	10	11	12	13	14	15	16	17	18	19	20	21	22	23	24	25
				600	1094700	946601	882142	820407	775290	724373	682431	640494	608007	575827	543478	512917	484150	462483	439777	416274	395344	374585	354821	340888	325024	296405	279978	270419	258719	249515
				f0/f-1	[Q]				[Q] M	f0/f-1
				0.156453	10				1e-06	0.156453
				0.240957	20				2e-06	0.240957
				0.334338	30				3e-06	0.334338
				0.411988	40				4e-06	0.411988
				0.511238	50				5e-06	0.511238
				0.604118	60				6e-06	0.604118
				0.70915	70				7e-06	0.70915
				0.800473	80				8e-06	0.800473
				0.901092	90				9e-06	0.901092															Ksv	9,5x 10^-5
				1.01425	100				1e-05	1.01425
				1.13426	110
				1.26108	120
				1.36701	130
				1.48922	140
				1.62976	150
				1.76898	160
				1.92243	170
				2.08522	180
				2.21132	190
				2.36806	200
				2.69326	210
				2.90995	220
				3.04816	230
				3.23123	240
				3.38731	250
										94885.7
